# Supplementary material for: Atrioventricular node dysfunction in pressure overload-induced heart failure—Involvement of the immune system and transcriptomic remodelling
Source: Front Pharmacol. 2023 Apr 4;14:1083910. doi: 10.3389/fphar.2023.1083910 (PMC10110994; doi:10.3389/fphar.2023.1083910)
Supplement: Supplementary file 1 [file Table2.XLSX]

## Sheet: Original data
Ingenuity Canonical Pathways	-log(p-value)	Ratio	z-score	Molecules
Senescence Pathway	9.08	0.0505	0	BHLHE40,CEBPB,E2F1,E2F2,E2F3,E2F7,ELF4,ELK3,ETS1,FOXO3,IRF3,NFATC4,NFKB2,SMAD1,SMAD4
Coronavirus Pathogenesis Pathway	8.12	0.0591	-0.577	AR,ATF4,E2F1,E2F2,E2F3,E2F7,HIF1A,IRF3,IRF7,NFKB2,SMAD4,STAT3
Chronic Myeloid Leukemia Signaling	7.53	0.0841	#NUM!	E2F1,E2F2,E2F3,E2F7,MYC,NFKB2,SMAD4,STAT5A,STAT5B
Osteoarthritis Pathway	7.43	0.0513	0.302	ATF4,CEBPB,CREB5,FOXO3,GLI1,HIF1A,NFKB2,PPARG,RUNX2,SMAD1,SMAD4,SOX9
Adipogenesis pathway	6.66	0.0667	#NUM!	CEBPB,FOXC2,HIF1A,KLF3,NFATC4,PPARG,SMAD1,SOX9,STAT5B
White Adipose Tissue Browning Pathway	6.63	0.0662	1	ATF4,CEBPB,CREB5,FOXC2,PPARA,PPARG,RARG,RXRG,THRA
MSP-RON Signaling In Cancer Cells Pathway	6.58	0.0652	3	ATF4,CREB5,ELF4,ELK3,ETS1,HIF1A,MYC,NFKB2,STAT3
Estrogen-mediated S-phase Entry	6.23	0.192	2.236	E2F1,E2F2,E2F3,E2F7,MYC
IL-7 Signaling Pathway	6.17	0.0897	0	BCL6,FOXO3,FOXO6,MYC,PAX5,STAT5A,STAT5B
ERK/MAPK Signaling	5.91	0.0467	3	ATF1,ATF4,CREB5,ELF4,ELK3,ETS1,MYC,PPARG,SRF,STAT3
Cell Cycle: G1/S Checkpoint Regulation	5.31	0.0882	-1.633	E2F1,E2F2,E2F3,E2F7,MYC,SMAD4
RAR Activation	5.31	0.0459	#NUM!	NFKB2,NR2F1,RARG,RXRG,SMAD1,SMAD4,STAT5A,STAT5B,ZBTB16
Glucocorticoid Receptor Signaling	5.3	0.0258	#NUM!	AR,FOXO3,IRF3,MYC,NFATC4,NFKB2,NR3C2,PPARG,RARG,RXRG,SMAD4,STAT3,STAT5A,STAT5B,TSC22D3
PPAR Signaling	5.24	0.0654	1.633	NFKB2,NR1H3,NR2F1,PPARA,PPARG,STAT5A,STAT5B
Prostate Cancer Signaling	5.11	0.0625	#NUM!	AR,ATF4,CREB5,E2F1,E2F2,E2F3,NFKB2
HOTAIR Regulatory Pathway	4.99	0.0491	2.121	AEBP2,AR,FOXM1,IRF1,MYC,NFKB2,SRF,STAT3
Th1 and Th2 Activation Pathway	4.82	0.0465	#NUM!	IRF1,NFATC4,NOTCH2,NOTCH4,RUNX3,STAT3,STAT5A,STAT5B
Wnt/β-catenin Signaling	4.8	0.0462	0.707	MYC,RARG,SOX10,SOX13,SOX17,SOX18,SOX6,SOX9
Pancreatic Adenocarcinoma Signaling	4.77	0.0556	#NUM!	E2F1,E2F2,E2F3,E2F7,NFKB2,SMAD4,STAT3
Prolactin Signaling	4.72	0.0698	-0.447	CEBPB,IRF1,MYC,STAT3,STAT5A,STAT5B
Acute Myeloid Leukemia Signaling	4.58	0.0659	0.447	MYC,NFKB2,RUNX1,STAT3,STAT5A,STAT5B
Small Cell Lung Cancer Signaling	4.45	0.0625	#NUM!	E2F1,E2F2,E2F3,MYC,NFKB2,RXRG
Regulation of the Epithelial-Mesenchymal Transition Pathway	4.42	0.041	#NUM!	ETS1,FOXC2,HIF1A,NFKB2,NOTCH2,NOTCH4,SMAD4,STAT3
HER-2 Signaling in Breast Cancer	4.41	0.0408	2.121	ELF4,ELK3,ETS1,FOXO3,MYC,NFKB2,SMAD4,STAT3
Circadian Rhythm Signaling	4.25	0.121	#NUM!	ATF4,BHLHE40,CREB5,NR1D1
IL-9 Signaling	4.14	0.114	0	NFKB2,STAT3,STAT5A,STAT5B
Aryl Hydrocarbon Receptor Signaling	4.13	0.044	1.89	E2F1,MYC,NFIX,NFKB2,NR2F1,RARG,RXRG
Hepatic Fibrosis Signaling Pathway	4.08	0.0263	0.905	ATF4,CEBPB,CREB5,GLI1,HIF1A,KLF9,MYC,NFKB2,PPARG,SMAD4,STAT3
Cell Cycle Regulation by BTG Family Proteins	4.05	0.108	2	E2F1,E2F2,E2F3,E2F7
Sirtuin Signaling Pathway	3.95	0.0308	-1.414	E2F1,FOXO3,HIF1A,MYC,NFKB2,NR1H3,PPARA,PPARG,STAT3
Th1 Pathway	3.87	0.0492	1.342	IRF1,NFATC4,NOTCH2,NOTCH4,RUNX3,STAT3
IL-15 Signaling	3.87	0.0649	0.447	MYC,NFKB2,STAT3,STAT5A,STAT5B
Estrogen-Dependent Breast Cancer Signaling	3.82	0.0633	0.447	ATF4,CREB5,NFKB2,STAT5A,STAT5B
Role of BRCA1 in DNA Damage Response	3.79	0.0625	-2	ATF1,E2F1,E2F2,E2F3,E2F7
FLT3 Signaling in Hematopoietic Progenitor Cells	3.79	0.0625	0.447	ATF4,CREB5,STAT3,STAT5A,STAT5B
JAK/Stat Signaling	3.74	0.061	0.447	CEBPB,NFKB2,STAT3,STAT5A,STAT5B
IL-23 Signaling Pathway	3.67	0.087	2	HIF1A,NFKB2,RUNX1,STAT3
HIPPO signaling	3.67	0.0588	#NUM!	SMAD1,SMAD4,TEAD1,TEAD2,TEAD4
B Cell Receptor Signaling	3.59	0.0361	0	ATF4,BCL6,CREB5,ETS1,NFATC4,NFKB2,PAX5
Iron homeostasis signaling pathway	3.56	0.0432	#NUM!	HIF1A,SMAD1,SMAD4,STAT3,STAT5A,STAT5B
Unfolded protein response	3.55	0.0556	2.236	ATF4,ATF6,CEBPB,CEBPG,PPARG
PI3K Signaling in B Lymphocytes	3.49	0.042	1.342	ATF1,ATF4,ATF6,FOXO3,NFATC4,NFKB2
Non-Small Cell Lung Cancer Signaling	3.46	0.0532	#NUM!	E2F1,E2F2,E2F3,FOXO3,RXRG
TGF-β Signaling	3.42	0.0521	1.342	IRF7,RUNX2,RUNX3,SMAD1,SMAD4
Systemic Lupus Erythematosus In B Cell Signaling Pathway	3.38	0.0289	0.707	FOXO3,FOXO6,IRF3,IRF7,MYC,NFATC4,NFKB2,STAT3
Autophagy	3.35	0.0329	1.89	ATF4,CREB5,E2F1,FOXO3,HIF1A,MYC,NFKB2
IL-22 Signaling	3.33	0.125	#NUM!	STAT3,STAT5A,STAT5B
Role of CHK Proteins in Cell Cycle Checkpoint Control	3.31	0.0702	-2	E2F1,E2F2,E2F3,E2F7
Role of JAK family kinases in IL-6-type Cytokine Signaling	3.28	0.12	#NUM!	STAT3,STAT5A,STAT5B
Molecular Mechanisms of Cancer	3.22	0.0225	#NUM!	E2F1,E2F2,E2F3,E2F7,GLI1,HIF1A,MYC,NFKB2,SMAD1,SMAD4
Telomerase Signaling	3.2	0.0467	2	E2F1,ELF4,ELK3,ETS1,MYC
Thrombopoietin Signaling	3.15	0.0635	0	MYC,STAT3,STAT5A,STAT5B
Wnt/Ca+ pathway	3.12	0.0625	1	ATF4,CREB5,NFATC4,NFKB2
ErbB2-ErbB3 Signaling	3.1	0.0615	0	MYC,STAT3,STAT5A,STAT5B
p38 MAPK Signaling	3.01	0.0424	2.236	ATF1,ATF4,CREB5,MYC,SRF
Tumor Microenvironment Pathway	2.98	0.0335	1.633	FOXO3,FOXO6,HIF1A,MYC,NFKB2,STAT3
GM-CSF Signaling	2.97	0.0571	0	ETS1,RUNX1,STAT3,STAT5B
Growth Hormone Signaling	2.95	0.0563	0	SRF,STAT3,STAT5A,STAT5B
LXR/RXR Activation	2.93	0.0407	-1	IRF3,MLXIPL,NFKB2,NR1H3,RXRG
ERK5 Signaling	2.93	0.0556	1	ATF4,CREB5,FOXO3,MYC
Role of JAK2 in Hormone-like Cytokine Signaling	2.88	0.0882	#NUM!	STAT3,STAT5A,STAT5B
TREM1 Signaling	2.82	0.0519	0	NFKB2,STAT3,STAT5A,STAT5B
VDR/RXR Activation	2.8	0.0513	#NUM!	CEBPB,KLF4,RUNX2,RXRG
IL-12 Signaling and Production in Macrophages	2.74	0.0368	#NUM!	CEBPB,IRF1,IRF8,NFKB2,PPARG
Role of PKR in Interferon Induction and Antiviral Response	2.74	0.0368	0.447	E2F1,IRF1,IRF3,NFKB2,STAT3
Th2 Pathway	2.72	0.0365	-1.342	NOTCH2,NOTCH4,RUNX3,STAT5A,STAT5B
TR/RXR Activation	2.68	0.0476	#NUM!	HIF1A,KLF9,RXRG,THRA
Cyclins and Cell Cycle Regulation	2.68	0.0476	2	E2F1,E2F2,E2F3,E2F7
BMP signaling pathway	2.63	0.046	2	NFKB2,RUNX2,SMAD1,SMAD4
Oncostatin M Signaling	2.58	0.0698	#NUM!	STAT3,STAT5A,STAT5B
Factors Promoting Cardiogenesis in Vertebrates	2.54	0.0331	2.236	ATF4,CREB5,MYC,SMAD1,SMAD4
Role of IL-17F in Allergic Inflammatory Airway Diseases	2.53	0.0667	#NUM!	ATF4,CREB5,NFKB2
Role of RIG1-like Receptors in Antiviral Innate Immunity	2.5	0.0652	#NUM!	IRF3,IRF7,NFKB2
FAT10 Cancer Signaling Pathway	2.4	0.06	#NUM!	NFKB2,SMAD4,STAT3
Sumoylation Pathway	2.36	0.0388	0	AR,ETS1,NFKB2,SMAD4
Mouse Embryonic Stem Cell Pluripotency	2.35	0.0385	1	MYC,SMAD1,SMAD4,STAT3
Estrogen Receptor Signaling	2.34	0.0198	2.121	ATF4,CREB5,FOXO3,FOXO6,HIF1A,MYC,NFKB2,RUNX2
Breast Cancer Regulation by Stathmin1	2.32	0.0169	2.53	ATF4,CREB5,E2F1,E2F2,E2F3,E2F7,FOXM1,HIF1A,NFKB2,STAT3
Glioblastoma Multiforme Signaling	2.31	0.0292	#NUM!	E2F1,E2F2,E2F3,E2F7,MYC
Role of Macrophages, Fibroblasts and Endothelial Cells in Rheumatoid Arthritis	2.3	0.0215	#NUM!	ATF4,CEBPB,CEBPG,CREB5,MYC,NFATC4,STAT3
Transcriptional Regulatory Network in Embryonic Stem Cells	2.3	0.0556	#NUM!	GATA6,SKIL,STAT3
Erythropoietin Signaling Pathway	2.25	0.0282	-0.447	FOXO3,HIF1A,NFKB2,STAT5A,STAT5B
Bladder Cancer Signaling	2.18	0.0345	#NUM!	E2F1,E2F2,E2F3,MYC
Retinoic acid Mediated Apoptosis Signaling	2.17	0.05	#NUM!	IRF1,RARG,RXRG
MSP-RON Signaling In Macrophages Pathway	2.17	0.0342	1	ATF4,CREB5,NFKB2,STAT3
Role of NANOG in Mammalian Embryonic Stem Cell Pluripotency	2.13	0.0333	#NUM!	GATA6,SMAD1,SMAD4,STAT3
Endoplasmic Reticulum Stress Pathway	2.1	0.0952	#NUM!	ATF4,ATF6
Regulation Of The Epithelial Mesenchymal Transition By Growth Factors Pathway	2.1	0.026	2.236	ETS1,FOXC2,NFKB2,SMAD4,STAT3
PPARα/RXRα Activation	2.09	0.0259	0.447	NFKB2,NR2F1,PPARA,SMAD4,STAT5B
Glioma Signaling	2.08	0.0323	#NUM!	E2F1,E2F2,E2F3,E2F7
Activation of IRF by Cytosolic Pattern Recognition Receptors	2.08	0.0462	#NUM!	IRF3,IRF7,NFKB2
FXR/RXR Activation	2.06	0.0317	#NUM!	MLXIPL,NR1H3,PPARA,PPARG
ILK Signaling	2.05	0.0253	2.236	ATF4,CREB5,HIF1A,MYC,NFKB2
CD40 Signaling	2.04	0.0448	#NUM!	ATF1,NFKB2,STAT3
Adrenomedullin signaling pathway	2.04	0.0251	1.342	CEBPB,HIF1A,NFKB2,PPARG,RXRG
IL-6 Signaling	2.03	0.0312	2	CEBPB,NFKB2,SRF,STAT3
Cardiomyocyte Differentiation via BMP Receptors	2.03	0.087	#NUM!	SMAD1,SMAD4
P2Y Purigenic Receptor Signaling Pathway	2.02	0.031	2	ATF4,CREB5,MYC,NFKB2
Role of JAK1 and JAK3 in γc Cytokine Signaling	2.01	0.0435	#NUM!	STAT3,STAT5A,STAT5B
HGF Signaling	1.99	0.0303	#NUM!	ELF4,ELK3,ETS1,STAT3
Role of JAK1, JAK2 and TYK2 in Interferon Signaling	1.92	0.0769	#NUM!	NFKB2,STAT3
Hypoxia Signaling in the Cardiovascular System	1.92	0.0405	#NUM!	ATF4,CREB5,HIF1A
Angiopoietin Signaling	1.88	0.039	#NUM!	NFKB2,STAT5A,STAT5B
Endocannabinoid Cancer Inhibition Pathway	1.87	0.028	-1	ATF4,CREB5,HIF1A,MYC
IL-3 Signaling	1.85	0.038	#NUM!	STAT3,STAT5A,STAT5B
Protein Kinase A Signaling	1.83	0.0174	1.633	ATF1,ATF4,CREB5,CREM,NFATC4,NFKB2,SMAD4
BEX2 Signaling Pathway	1.82	0.037	#NUM!	HIF1A,NFKB2,STAT3
Neuroinflammation Signaling Pathway	1.8	0.019	1.633	ATF4,CREB5,IRF3,IRF7,NFATC4,NFKB2
PEDF Signaling	1.78	0.0357	#NUM!	NFKB2,PPARG,SRF
FGF Signaling	1.78	0.0357	#NUM!	ATF4,CREB5,STAT3
LPS-stimulated MAPK Signaling	1.76	0.0353	#NUM!	ATF1,NFKB2,SRF
Role of Hypercytokinemia/hyperchemokinemia in the Pathogenesis of Influenza	1.75	0.0349	#NUM!	IRF3,IRF7,NFKB2
PDGF Signaling	1.75	0.0349	#NUM!	MYC,SRF,STAT3
Regulation Of The Epithelial Mesenchymal Transition In Development Pathway	1.74	0.0345	#NUM!	GLI1,HIF1A,NFKB2
Melanocyte Development and Pigmentation Signaling	1.65	0.0319	#NUM!	ATF4,CREB5,SOX10
ATM Signaling	1.61	0.0309	#NUM!	ATF1,ATF4,CREB5
IL-17A Signaling in Fibroblasts	1.61	0.0526	#NUM!	CEBPB,NFKB2
Notch Signaling	1.61	0.0526	#NUM!	NOTCH2,NOTCH4
p53 Signaling	1.6	0.0306	#NUM!	E2F1,HIF1A,TP63
Dopamine-DARPP32 Feedback in cAMP Signaling	1.54	0.0221	#NUM!	ATF1,ATF4,CREB5,CREM
IGF-1 Signaling	1.54	0.0288	#NUM!	FOXO3,SRF,STAT3
Insulin Secretion Signaling Pathway	1.54	0.0187	0.447	ATF4,CREB5,STAT3,STAT5A,STAT5B
April Mediated Signaling	1.53	0.0476	#NUM!	NFATC4,NFKB2
B Cell Activating Factor Signaling	1.51	0.0465	#NUM!	NFATC4,NFKB2
Opioid Signaling Pathway	1.49	0.0181	2.236	ATF4,CREB5,MYC,NFKB2,SRF
Production of Nitric Oxide and Reactive Oxygen Species in Macrophages	1.46	0.0209	1	IRF1,IRF8,NFKB2,PPARA
PFKFB4 Signaling Pathway	1.46	0.0435	#NUM!	ATF4,CREB5
Antioxidant Action of Vitamin C	1.45	0.0268	#NUM!	NFKB2,STAT5A,STAT5B
iNOS Signaling	1.44	0.0426	#NUM!	IRF1,NFKB2
Neuregulin Signaling	1.41	0.0256	#NUM!	MYC,STAT5A,STAT5B
NGF Signaling	1.4	0.0254	#NUM!	ATF4,CREB5,NFKB2
Myc Mediated Apoptosis Signaling	1.39	0.04	#NUM!	MYC,NFKB2
IL-15 Production	1.35	0.0244	#NUM!	IRF1,IRF3,NFKB2
Endocannabinoid Developing Neuron Pathway	1.35	0.0244	#NUM!	ATF4,CREB5,STAT3
Thrombin Signaling	1.34	0.019	0	GATA2,GATA5,GATA6,NFKB2
EGF Signaling	1.32	0.0364	#NUM!	SRF,STAT3
Calcium Signaling	1.3	0.0185	#NUM!	ATF4,CREB5,NFATC4,TP63
Cancer Drug Resistance By Drug Efflux	1.27	0.0345	#NUM!	FOXO3,FOXO6
Role of Osteoblasts, Osteoclasts and Chondrocytes in Rheumatoid Arthritis	1.25	0.0179	#NUM!	NFATC4,RUNX2,SMAD1,SMAD4
Endometrial Cancer Signaling	1.25	0.0333	#NUM!	FOXO3,MYC
IL-2 Signaling	1.24	0.0328	#NUM!	STAT5A,STAT5B
cAMP-mediated signaling	1.22	0.0175	1	ATF4,CREB5,CREM,STAT3
Polyamine Regulation in Colon Cancer	1.22	0.0323	#NUM!	MYC,PPARG
PXR/RXR Activation	1.19	0.0308	#NUM!	FOXO3,PPARA
Role of PI3K/AKT Signaling in the Pathogenesis of Influenza	1.18	0.0303	#NUM!	IRF3,NFKB2
IL-17A Signaling in Airway Cells	1.16	0.0299	#NUM!	NFKB2,STAT3
AMPK Signaling	1.16	0.0165	#NUM!	ATF4,CREB5,FOXO3,FOXO6
Corticotropin Releasing Hormone Signaling	1.15	0.0201	#NUM!	ATF4,CREB5,GLI1
PTEN Signaling	1.15	0.02	#NUM!	FOXO3,FOXO6,NFKB2
NAD Signaling Pathway	1.14	0.0199	#NUM!	CEBPB,HIF1A,NFKB2
Type II Diabetes Mellitus Signaling	1.13	0.0197	#NUM!	CEBPB,NFKB2,PPARG
IL-10 Signaling	1.11	0.0278	#NUM!	NFKB2,STAT3
Role of Pattern Recognition Receptors in Recognition of Bacteria and Viruses	1.11	0.0192	#NUM!	IRF3,IRF7,NFKB2
Ovarian Cancer Signaling	1.09	0.019	#NUM!	E2F1,E2F2,E2F3
Neurotrophin/TRK Signaling	1.07	0.0263	#NUM!	ATF4,CREB5
Toll-like Receptor Signaling	1.05	0.0256	#NUM!	NFKB2,PPARA
Renal Cell Carcinoma Signaling	1.03	0.025	#NUM!	ETS1,HIF1A
Colorectal Cancer Metastasis Signaling	1.03	0.0149	#NUM!	MYC,NFKB2,SMAD4,STAT3
G-Protein Coupled Receptor Signaling	0.996	0.0145	#NUM!	ATF4,CREB5,NFKB2,STAT3
BAG2 Signaling Pathway	0.996	0.0238	#NUM!	MYC,NFKB2
Acute Phase Response Signaling	0.939	0.0162	#NUM!	CEBPB,NFKB2,STAT3
IL-4 Signaling	0.932	0.0217	#NUM!	NFATC4,NR3C2
GNRH Signaling	0.924	0.016	#NUM!	ATF4,CREB5,NFKB2
Inflammasome pathway	0.921	0.05	#NUM!	NFKB2
Hepatic Cholestasis	0.917	0.0159	#NUM!	NFKB2,NR1H3,PPARA
Cardiac Hypertrophy Signaling (Enhanced)	0.883	0.0112	1.342	ATF6,MYC,NFATC4,NFKB2,SRF,STAT3
VEGF Signaling	0.879	0.0202	#NUM!	FOXO3,HIF1A
Ephrin Receptor Signaling	0.86	0.0149	#NUM!	ATF4,CREB5,STAT3
PD-1, PD-L1 cancer immunotherapy pathway	0.833	0.0189	#NUM!	STAT5A,STAT5B
Role of Tissue Factor in Cancer	0.77	0.0172	#NUM!	STAT5A,STAT5B
Role of p14/p19ARF in Tumor Suppression	0.77	0.0345	#NUM!	E2F1
Sonic Hedgehog Signaling	0.77	0.0345	#NUM!	GLI1
Th17 Activation Pathway	0.759	0.0108	1	HIF1A,NFATC4,NFKB2,RUNX1,STAT3
Cholecystokinin/Gastrin-mediated Signaling	0.754	0.0168	#NUM!	CREM,SRF
Renin-Angiotensin Signaling	0.747	0.0167	#NUM!	NFKB2,STAT3
Gαs Signaling	0.742	0.0165	#NUM!	ATF4,CREB5
TNFR2 Signaling	0.73	0.0312	#NUM!	NFKB2
Ferroptosis Signaling Pathway	0.714	0.0159	#NUM!	ATF4,STAT3
NRF2-mediated Oxidative Stress Response	0.712	0.0127	#NUM!	ATF4,MAFF,MAFK
4-1BB Signaling in T Lymphocytes	0.708	0.0294	#NUM!	NFKB2
Synaptic Long Term Potentiation	0.701	0.0155	#NUM!	ATF4,CREB5
fMLP Signaling in Neutrophils	0.69	0.0153	#NUM!	NFATC4,NFKB2
MIF-mediated Glucocorticoid Regulation	0.686	0.0278	#NUM!	NFKB2
Interferon Signaling	0.686	0.0278	#NUM!	IRF1
TWEAK Signaling	0.676	0.027	#NUM!	NFKB2
STAT3 Pathway	0.672	0.0148	#NUM!	MYC,STAT3
Apelin Endothelial Signaling Pathway	0.652	0.0144	#NUM!	HIF1A,NFKB2
Xenobiotic Metabolism General Signaling Pathway	0.635	0.014	#NUM!	NR1H3,PPARA
MIF Regulation of Innate Immunity	0.609	0.0227	#NUM!	NFKB2
Role of Oct4 in Mammalian Embryonic Stem Cell Pluripotency	0.592	0.0217	#NUM!	NR2F1
Apelin Pancreas Signaling Pathway	0.592	0.0217	#NUM!	NFKB2
Epithelial Adherens Junction Signaling	0.572	0.0127	#NUM!	NOTCH2,NOTCH4
Melanoma Signaling	0.562	0.02	#NUM!	E2F1
TNFR1 Signaling	0.547	0.0192	#NUM!	NFKB2
Human Embryonic Stem Cell Pluripotency	0.542	0.012	#NUM!	SMAD1,SMAD4
Androgen Signaling	0.532	0.0118	#NUM!	AR,NFKB2
Gαq Signaling	0.529	0.0118	#NUM!	NFATC4,NFKB2
Lymphotoxin β Receptor Signaling	0.527	0.0182	#NUM!	NFKB2
CD27 Signaling in Lymphocytes	0.514	0.0175	#NUM!	NFKB2
CNTF Signaling	0.514	0.0175	#NUM!	STAT3
Role of IL-17A in Arthritis	0.514	0.0175	#NUM!	NFKB2
Induction of Apoptosis by HIV1	0.467	0.0154	#NUM!	NFKB2
Hepatic Fibrosis / Hepatic Stellate Cell Activation	0.453	0.0103	#NUM!	NFKB2,SMAD4
SPINK1 General Cancer Pathway	0.446	0.0145	#NUM!	STAT3
Systemic Lupus Erythematosus In T Cell Signaling Pathway	0.444	0.0081	-0.447	ATF4,BCL6,CREB5,CREM,STAT3
Natural Killer Cell Signaling	0.439	0.0101	#NUM!	NFATC4,NFKB2
PI3K/AKT Signaling	0.439	0.0101	#NUM!	FOXO3,NFKB2
Basal Cell Carcinoma Signaling	0.432	0.0139	#NUM!	GLI1
Netrin Signaling	0.432	0.0139	#NUM!	NFATC4
Leptin Signaling in Obesity	0.423	0.0135	#NUM!	STAT3
HIF1α Signaling	0.416	0.00962	#NUM!	HIF1A,STAT3
Role of MAPK Signaling in Inhibiting the Pathogenesis of Influenza	0.413	0.0132	#NUM!	NFKB2
NF-κB Activation by Viruses	0.405	0.0128	#NUM!	NFKB2
Maturity Onset Diabetes of Young (MODY) Signaling	0.405	0.0128	#NUM!	NFKB2
Thyroid Cancer Signaling	0.4	0.0127	#NUM!	MYC
EIF2 Signaling	0.377	0.00893	#NUM!	ATF4,MYC
Apelin Adipocyte Signaling Pathway	0.373	0.0116	#NUM!	HIF1A
Xenobiotic Metabolism AHR Signaling Pathway	0.369	0.0115	#NUM!	NFKB2
Ceramide Signaling	0.358	0.0111	#NUM!	NFKB2
Crosstalk between Dendritic Cells and Natural Killer Cells	0.354	0.011	#NUM!	NFKB2
RANK Signaling in Osteoclasts	0.354	0.011	#NUM!	NFKB2
IL-1 Signaling	0.344	0.0106	#NUM!	NFKB2
Death Receptor Signaling	0.337	0.0104	#NUM!	NFKB2
Apelin Cardiomyocyte Signaling Pathway	0.328	0.0101	#NUM!	HIF1A
Tec Kinase Signaling	0.322	0.00719	0	NFKB2,STAT3,STAT5A,STAT5B
LPS/IL-1 Mediated Inhibition of RXR Function	0.319	0.00794	#NUM!	NR1H3,PPARA
Apoptosis Signaling	0.312	0.00962	#NUM!	NFKB2
Dendritic Cell Maturation	0.308	0.00705	2	ATF4,CREB5,IRF8,NFKB2
Cardiac Hypertrophy Signaling	0.308	0.00775	#NUM!	NFATC4,SRF
Role of MAPK Signaling in Promoting the Pathogenesis of Influenza	0.29	0.00893	#NUM!	NFKB2
Huntington's Disease Signaling	0.269	0.00712	#NUM!	ATF4,CREB5
Atherosclerosis Signaling	0.247	0.00769	#NUM!	NFKB2
Regulation of IL-2 Expression in Activated and Anergic T Lymphocytes	0.246	0.00651	#NUM!	NFATC4,NFKB2,SMAD4
Gα12/13 Signaling	0.24	0.00752	#NUM!	NFKB2
Rac Signaling	0.231	0.00725	#NUM!	NFKB2
Gαi Signaling	0.231	0.00725	#NUM!	STAT3
Insulin Receptor Signaling	0.227	0.00714	#NUM!	FOXO3
Synaptogenesis Signaling Pathway	0.225	0.00641	#NUM!	ATF4,CREB5
Hereditary Breast Cancer Signaling	0.223	0.00704	#NUM!	E2F1
Relaxin Signaling	0.203	0.00654	#NUM!	NFKB2
Axonal Guidance Signaling	0	0.00395	#NUM!	GLI1,NFATC4
Tight Junction Signaling	0	0.00562	#NUM!	NFKB2
Role of NFAT in Regulation of the Immune Response	0	0.00353	#NUM!	NFATC4,NFKB2
IL-17 Signaling	0	0.00535	#NUM!	CEBPB
T Helper Cell Differentiation	0	0.00445	#NUM!	BCL6,STAT3
CD28 Signaling in T Helper Cells	0	0.00404	#NUM!	NFATC4,NFKB2
Endothelin-1 Signaling	0	0.00524	#NUM!	MYC
iCOS-iCOSL Signaling in T Helper Cells	0	0.00412	#NUM!	NFATC4,NFKB2
HMGB1 Signaling	0	0.00599	#NUM!	NFKB2
Aldosterone Signaling in Epithelial Cells	0	0.0061	#NUM!	NR3C2
CREB Signaling in Neurons	0	0.00332	#NUM!	ATF4,CREB5
Type I Diabetes Mellitus Signaling	0	0.00411	#NUM!	IRF1,NFKB2
mTOR Signaling	0	0.00472	#NUM!	HIF1A
Systemic Lupus Erythematosus Signaling	0	0.00334	#NUM!	CREM,NFATC4
Phospholipase C Signaling	0	0.00613	1	ATF4,CREB5,NFATC4,NFKB2
Altered T Cell and B Cell Signaling in Rheumatoid Arthritis	0	0.00213	#NUM!	NFKB2
Role of NFAT in Cardiac Hypertrophy	0	0.00455	#NUM!	NFATC4
PKCθ Signaling in T Lymphocytes	0	0.00373	#NUM!	NFATC4,NFKB2
Antiproliferative Role of TOB in T Cell Signaling	0	0.00248	#NUM!	SMAD4
OX40 Signaling Pathway	0	0.00219	#NUM!	NFKB2
Signaling by Rho Family GTPases	0	0.00373	#NUM!	NFKB2
Xenobiotic Metabolism Signaling	0	0.00346	#NUM!	NFKB2
NF-κB Signaling	0	0.00182	#NUM!	NFKB2
T Cell Receptor Signaling	0	0.00507	#NUM!	FOXO3,NFATC4,NFKB2
T Cell Exhaustion Signaling Pathway	0	0.00551	#NUM!	BCL6,NFATC4,STAT3
Necroptosis Signaling Pathway	0	0.00637	#NUM!	IRF3

## Sheet: Interleukin pathway etc.
CYTOKINES				PROTEIN KINASES				TRANSCRIPTION FACTORS
Ingenuity Canonical Pathways	P value	Genes		Ingenuity Canonical Pathways	P value	Genes		Ingenuity Canonical Pathways	P value	Genes
Immune system-related				Immune system-related				Immune system-related
Granulocyte Adhesion and Diapedesis	1.58489e-14	CCL11,CCL17,CCL24,Ccl27a,Ccl6,Ccl8,Ccl9,CX3CL1,CXCL12,CXCL14,IL1B		Ephrin Receptor Signaling	1.62181e-10	AKT1,EPHA2,EPHA3,EPHA7,EPHB3,EPHB4,MAP2K1,PAK2,PAK3,PAK6,RAF1,ROCK2		FLT3 Signaling in Hematopoietic Progenitor Cells	0.000162181	ATF4,CREB5,STAT3,STAT5A,STAT5B
Agranulocyte Adhesion and Diapedesis	6.30957e-14	CCL11,CCL17,CCL24,Ccl27a,Ccl6,Ccl8,Ccl9,CX3CL1,CXCL12,CXCL14,IL1B		FGF Signaling	2.18776e-10	AKT1,FGFR3,MAP2K1,MAP2K3,MAP2K6,MAPK11,MAPKAPK2,RAF1,RPS6KA5		B Cell Receptor Signaling	0.00025704	ATF4,BCL6,CREB5,ETS1,NFATC4,NFKB2,PAX5
Role of Macrophages, Fibroblasts and Endothelial Cells in Rheumatoid Arthritis	1.65959e-10	CXCL12,IL15,IL1B,MIF,OSM,TGFB1,WNT4,WNT5A,WNT7A,WNT9B		Role of Macrophages, Fibroblasts and Endothelial Cells in Rheumatoid Arthritis	3.38844e-10	AKT1,CAMK2A,CAMK2B,CAMK2D,CSNK1A1,GSK3B,MAP2K1,MAP2K3,MAP2K6,MAPKAPK2,NLK,PRKCH,RAF1,ROCK2		PI3K Signaling in B Lymphocytes	0.000323594	ATF1,ATF4,ATF6,FOXO3,NFATC4,NFKB2
Role of Pattern Recognition Receptors in Recognition of Bacteria and Viruses	2.69153e-07	IL15,IL17D,IL1B,OSM,TGFB1,TGFB2		Natural Killer Cell Signaling	1.99526e-09	AKT1,MAP2K1,MAP2K3,MAP3K12,MAP3K6,MAPK11,PAK2,PAK3,PAK6,RAF1,TYK2		Systemic Lupus Erythematosus In B Cell Signaling Pathway	0.000416869	FOXO3,FOXO6,IRF3,IRF7,MYC,NFATC4,NFKB2,STAT3
HMGB1 Signaling	3.98107e-07	IL15,IL17D,IL1B,OSM,TGFB1,TGFB2		Chemokine Signaling	3.31131e-09	CAMK1G,CAMK2A,CAMK2B,CAMK2D,MAP2K1,MAPK11,RAF1,ROCK2		Role of JAK2 in Hormone-like Cytokine Signaling	0.00131826	STAT3,STAT5A,STAT5B
Airway Inflammation in Asthma	2.51189e-05	OSM,TGFB1,TGFB2		FLT3 Signaling in Hematopoietic Progenitor Cells	3.98107e-09	AKT1,MAP2K1,MAPK11,PDPK1,RAF1,RPS6KA3,RPS6KA4,RPS6KA5		TREM1 Signaling	0.00151356	NFKB2,STAT3,STAT5A,STAT5B
Role of Cytokines in Mediating Communication between Immune Cells	0.000109648	IL15,IL1B,TGFB1		CCR3 Signaling in Eosinophils	2.04174e-07	MAP2K1,MAPK11,PAK2,PAK3,PAK6,PRKCH,RAF1,ROCK2		Role of PKR in Interferon Induction and Antiviral Response	0.0018197	E2F1,IRF1,IRF3,NFKB2,STAT3
Neuroinflammation Signaling Pathway	0.000204174	CX3CL1,CXCL12,IL1B,TGFB1,TGFB2		PI3K Signaling in B Lymphocytes	3.16228e-07	AKT1,CAMK2A,CAMK2B,CAMK2D,LYN,MAP2K1,PDPK1,RAF1		Oncostatin M Signaling	0.00263027	STAT3,STAT5A,STAT5B
Chemokine Signaling	0.000354813	CCL11,CCL24,CXCL12		B Cell Receptor Signaling	1.1749e-06	AKT1,CAMK2A,CAMK2B,CAMK2D,GSK3B,LYN,MAP2K1,MAP2K3,MAP2K6,MAP3K12,MAP3K6,MAPK11,PDPK1,RAF1		Role of RIG1-like Receptors in Antiviral Innate Immunity	0.00316228	IRF3,IRF7,NFKB2
BMP signaling pathway	0.000457088	BMP1,BMP3,BMP5		CD27 Signaling in Lymphocytes	6.30957e-06	MAP2K1,MAP2K3,MAP2K6,MAP3K12,MAP3K6		Role of Macrophages, Fibroblasts and Endothelial Cells in Rheumatoid Arthritis	0.00501187	ATF4,CEBPB,CEBPG,CREB5,MYC,NFATC4,STAT3
Systemic Lupus Erythematosus In B Cell Signaling Pathway	0.00141254	IL15,IL17D,IL1B,OSM,TGFB1,TGFB2		NF-κB Signaling	1.20226e-05	AKT1,BMPR2,FGFR3,FLT1,FLT4,GSK3B,INSR,MAP2K6,NTRK2,NTRK3,PDGFRA,RAF1		MSP-RON Signaling In Macrophages Pathway	0.00676083	ATF4,CREB5,NFKB2,STAT3
Oncostatin M Signaling	0.00251189	OSM,OSMR		CD40 Signaling	1.41254e-05	MAP2K1,MAP2K3,MAP2K6,MAPK11,MAPKAPK2		CD40 Signaling	0.00912011	ATF1,NFKB2,STAT3
Altered T Cell and B Cell Signaling in Rheumatoid Arthritis	0.01	IL15,IL1B,SPP1,TGFB1		Production of Nitric Oxide and Reactive Oxygen Species in Macrophages	2.88403e-05	AKT1,MAP2K1,MAP3K12,MAP3K6,MAPK11,PRKCH,TYK2		Cardiomyocyte Differentiation via BMP Receptors	0.00933254	SMAD1,SMAD4
PD-1, PD-L1 cancer immunotherapy pathway	0.0144544	TGFB1,TGFB2		Ephrin A Signaling	6.45654e-05	EPHA2,EPHA3,EPHA7,ROCK2		Role of JAK1 and JAK3 in γc Cytokine Signaling	0.00977237	STAT3,STAT5A,STAT5B
Inflammasome pathway	0.0338844	IL1B		Neuroinflammation Signaling Pathway	0.000107152	ACVR2A,AKT1,BMPR2,GSK3B,MAPK11,MAPK4,MAPK6,TYK2		Role of JAK1, JAK2 and TYK2 in Interferon Signaling	0.0120226	NFKB2,STAT3
Cardiomyocyte Differentiation via BMP Receptors	0.0389045	BMP5		BMP signaling pathway	0.000691831	BMPR2,MAP2K1,MAPK11,RAF1		Neuroinflammation Signaling Pathway	0.0158489	ATF4,CREB5,IRF3,IRF7,NFATC4,NFKB2
Leukocyte Extravasation Signaling	0.0436516	CXCL12,TIMP1		Fcγ Receptor-mediated Phagocytosis in Macrophages and Monocytes	0.000933254	AKT1,FGR,LYN,PRKCH		FGF Signaling	0.0165959	ATF4,CREB5,STAT3
				Oncostatin M Signaling	0.001	MAP2K1,RAF1,TYK2		April Mediated Signaling	0.0295121	NFATC4,NFKB2
Interleukin-related				HMGB1 Signaling	0.00104713	AKT1,MAP2K1,MAP2K3,MAP2K6,MAPK11		B Cell Activating Factor Signaling	0.030903	NFATC4,NFKB2
IL-17 Signaling	9.54993e-10	CCL11,CCL17,IL15,IL17D,IL1B,OSM,TGFB1,TGFB2		TNFR1 Signaling	0.0017378	PAK2,PAK3,PAK6		Production of Nitric Oxide and Reactive Oxygen Species in Macrophages	0.0346737	IRF1,IRF8,NFKB2,PPARA
Role of JAK family kinases in IL-6-type Cytokine Signaling	0.000851138	OSM,OSMR		Role of PKR in Interferon Induction and Antiviral Response	0.00354813	MAP2K3,MAP2K6,MAPK11,TYK2
IL-13 Signaling Pathway	0.00104713	CCL11,TGFB1,TGFB2		Ephrin B Signaling	0.00446684	EPHB3,EPHB4,ROCK2		Interleukin-related
IL-15 Production	0.0190546	FLT3LG,IL15		NF-κB Activation by Viruses	0.00549541	AKT1,PRKCH,RAF1		IL-7 Signaling Pathway	6.76083e-07	BCL6,FOXO3,FOXO6,MYC,PAX5,STAT5A,STAT5B
IL-12 Signaling and Production in Macrophages	0.0229087	TGFB1,TGFB2		Toll-like Receptor Signaling	0.00549541	MAP2K3,MAP2K6,MAPK11		IL-9 Signaling	7.24436e-05	NFKB2,STAT3,STAT5A,STAT5B
Differential Regulation of Cytokine Production in Macrophages and T Helper Cells by IL-17A and IL-17F	0.030903	IL1B		Systemic Lupus Erythematosus In B Cell Signaling Pathway	0.0060256	AKT1,FGR,GSK3B,LYN,MAP2K1,PDPK1,PRKCH,RAF1,TYK2		IL-15 Signaling	0.000134896	MYC,NFKB2,STAT3,STAT5A,STAT5B
Differential Regulation of Cytokine Production in Intestinal Epithelial Cells by IL-17A and IL-17F	0.0389045	IL1B		Role of JAK1, JAK2 and TYK2 in Interferon Signaling	0.00630957	RAF1,TYK2		IL-23 Signaling Pathway	0.000213796	HIF1A,NFKB2,RUNX1,STAT3
				FcγRIIB Signaling in B Lymphocytes	0.00707946	AKT1,LYN,PDPK1		IL-22 Signaling	0.000467735	STAT3,STAT5A,STAT5B
Related to the highlighted signalling pathways				T Cell Receptor Signaling	0.00724436	AKT1,GSK3B,MAP2K1,MAP2K3,MAP2K6,MAPK11,PDK1,RAF1		Role of JAK family kinases in IL-6-type Cytokine Signaling	0.000524807	STAT3,STAT5A,STAT5B
WNT/β-catenin Signaling	4.89779e-07	TGFB1,TGFB2,WNT4,WNT5A,WNT7A,WNT9B		Crosstalk between Dendritic Cells and Natural Killer Cells	0.00851138	CAMK2A,CAMK2B,CAMK2D		IL-12 Signaling and Production in Macrophages	0.0018197	CEBPB,IRF1,IRF8,NFKB2,PPARG
Role of WNT/GSK-3β Signaling in the Pathogenesis of Influenza	9.77237e-06	WNT4,WNT5A,WNT7A,WNT9B		4-1BB Signaling in T Lymphocytes	0.0107152	MAP2K1,MAPK11		Role of IL-17F in Allergic Inflammatory Airway Diseases	0.00295121	ATF4,CREB5,NFKB2
GADD45 Signaling	0.000151356	IL1B,TGFB1,TGFB2		PD-1, PD-L1 cancer immunotherapy pathway	0.0128825	AKT1,GSK3B,TYK2		IL-6 Signaling	0.00933254	CEBPB,NFKB2,SRF,STAT3
p38 MAPK Signaling	0.00114815	IL1B,TGFB1,TGFB2		TEC Kinase Signaling	0.017378	FGR,LYN,PAK2,PAK3,PAK6,PRKCH,TYK2		IL-3 Signaling	0.0141254	STAT3,STAT5A,STAT5B
STAT3 Pathway	0.00162181	IL1B,TGFB1,TGFB2		fMLP Signaling in Neutrophils	0.0223872	MAP2K1,PRKCH,RAF1		IL-17A Signaling in Fibroblasts	0.0245471	CEBPB,NFKB2
HIF1α Signaling	0.00549541	EDN1,TGFB1,TGFB2						IL-15 Production	0.0446684	IRF1,IRF3,NFKB2
				Interleukin-related
Related to other signalling pathways				IL-15 Production	1.58489e-38	AATK,ABL2,DDR2,DYRK1A,EPHA2,EPHA3,EPHB3,EPHB4,ERBB2,ERBB3,FGFR3,FGR,FLT1,FLT4,INSR,LMTK3,LYN,MAP2K1,MAP2K3,MAP2K6,NTRK2,NTRK3,PDGFRA,ROR1,TIE1,TNK2,TYK2		Related to the highlighted signalling pathways
Basal Cell Carcinoma Signaling	3.98107e-11	BMP1,BMP3,BMP5,WNT4,WNT5A,WNT7A,WNT9B		IL-6 Signaling	2.0893e-06	AKT1,MAP2K1,MAP2K3,MAP2K6,MAPK11,MAPKAPK2,RAF1		ERK/MAPK Signaling	1.23027e-06	ATF1,ATF4,CREB5,ELF4,ELK3,ETS1,MYC,PPARG,SRF,STAT3
Cardiac Hypertrophy Signaling (Enhanced)	1.31826e-09	EDN1,IL15,IL17D,IL1B,OSM,TGFB1,TGFB2,WNT4,WNT5A,WNT7A,WNT9B		Role of IL-17F in Allergic Inflammatory Airway Diseases	2.39883e-06	MAP2K1,RAF1,RPS6KA3,RPS6KA4,RPS6KA5		Wnt/β-catenin Signaling	1.58489e-05	MYC,RARG,SOX10,SOX13,SOX17,SOX18,SOX6,SOX9
Pulmonary Healing Signaling Pathway	4.57088e-08	CXCL12,TGFB1,TGFB2,WNT4,WNT5A,WNT7A,WNT9B		IL-8 Signaling	5.7544e-06	AKT1,FLT1,FLT4,MAP2K1,PAK2,PRKCH,RAF1,ROCK2		JAK/Stat Signaling	0.00018197	CEBPB,NFKB2,STAT3,STAT5A,STAT5B
Axonal Guidance Signaling	1.62181e-07	BMP1,BMP3,BMP5,CXCL12,GDF7,WNT4,WNT5A,WNT7A,WNT9B		Role of IL-17A in Arthritis	6.30957e-06	MAP2K1,MAP2K3,MAP2K6,MAPK11,MAPKAPK2		HIPPO signaling	0.000213796	SMAD1,SMAD4,TEAD1,TEAD2,TEAD4
Erythropoietin Signaling Pathway	5.62341e-07	IL15,IL17D,IL1B,OSM,TGFB1,TGFB2		IL-17A Signaling in Airway Cells	1.41254e-05	AKT1,GSK3B,MAP2K1,MAPK11,TYK2		Wnt/Ca+ pathway	0.000758578	ATF4,CREB5,NFATC4,NFKB2
Wound Healing Signaling Pathway	4.36516e-06	IL15,IL17D,IL1B,OSM,TGFB1,TGFB2		IL-13 Signaling Pathway	1.58489e-05	AKT1,FGR,LYN,MAPK11,ROCK2,TYK2		p38 MAPK Signaling	0.000977237	ATF1,ATF4,CREB5,MYC,SRF
Colorectal Cancer Metastasis Signaling	6.60693e-06	TGFB1,TGFB2,WNT4,WNT5A,WNT7A,WNT9B		IL-7 Signaling Pathway	2.95121e-05	AKT1,GSK3B,LYN,MAPK11,PDPK1		Protein Kinase A Signaling	0.0147911	ATF1,ATF4,CREB5,CREM,NFATC4,NFKB2,SMAD4
Ovarian Cancer Signaling	7.4131e-06	EDN1,WNT4,WNT5A,WNT7A,WNT9B		IL-22 Signaling	0.000177828	AKT1,MAPK11,TYK2		LPS-stimulated MAPK Signaling	0.017378	ATF1,NFKB2,SRF
Atherosclerosis Signaling	7.58578e-05	CCL11,CXCL12,IL1B,TGFB1		IL-10 Signaling	0.000338844	MAP2K3,MAP2K6,MAPK11,TYK2		Notch Signaling	0.0245471	NOTCH2,NOTCH4
Iron homeostasis signaling pathway	9.54993e-05	BMP1,BMP3,BMP5,GDF15		IL-3 Signaling	0.00047863	AKT1,MAP2K1,PRKCH,RAF1		Dopamine-DARPP32 Feedback in cAMP Signaling	0.0288403	ATF1,ATF4,CREB5,CREM
Glioblastoma Multiforme Signaling	0.000213796	WNT4,WNT5A,WNT7A,WNT9B		IL-17 Signaling	0.00169824	AKT1,GSK3B,MAP2K3,MAP2K6,MAPK11
Aryl Hydrocarbon Receptor Signaling	0.0025704	IL1B,TGFB1,TGFB2		IL-2 Signaling	0.00275423	AKT1,MAP2K1,RAF1		Calcium signaling-related
FAT10 Cancer Signaling Pathway	0.00338844	TGFB1,TGFB2		IL-12 Signaling and Production in Macrophages	0.00354813	AKT1,MAP2K1,MAPK11,PRKCH		Calcium Signaling	0.0501187	ATF4,CREB5,NFATC4,TP63
Acute Phase Response Signaling	0.00398107	IL1B,OSM,OSMR		Role of JAK family kinases in IL-6-type Cytokine Signaling	0.00588844	MAPK11,TYK2
Chronic Myeloid Leukemia Signaling	0.0147911	TGFB1,TGFB2		IL-1 Signaling	0.00977237	MAP2K3,MAP2K6,MAPK11		Related to other signalling pathways
Glucocorticoid Receptor Signaling	0.017378	CCL11,IL1B,TGFB1,TGFB2		IL-17A Signaling in Fibroblasts	0.0131826	GSK3B,MAPK11		Chronic Myeloid Leukemia Signaling	2.95121e-08	E2F1,E2F2,E2F3,E2F7,MYC,NFKB2,SMAD4,STAT5A,STAT5B
Pancreatic Adenocarcinoma Signaling	0.0199526	TGFB1,TGFB2		IL-23 Signaling Pathway	0.0190546	AKT1,TYK2		MSP-RON Signaling In Cancer Cells Pathway	2.63027e-07	ATF4,CREB5,ELF4,ELK3,ETS1,HIF1A,MYC,NFKB2,STAT3
Germ Cell-Sertoli Cell Junction Signaling	0.0346737	TGFB1,TGFB2						Glucocorticoid Receptor Signaling	5.01187e-06	AR,FOXO3,IRF3,MYC,NFATC4,NFKB2,NR3C2,PPARG,RARG,RXRG,SMAD4,STAT3,STAT5A,STAT5B,TSC22D3
Tight Junction Signaling	0.0380189	TGFB1,TGFB2		Related to the highlighted signalling pathways				PPAR Signaling	5.7544e-06	NFKB2,NR1H3,NR2F1,PPARA,PPARG,STAT5A,STAT5B
Apelin Liver Signaling Pathway	0.0436516	EDN1		STAT3 Pathway	5.01187e-14	BMPR2,FGFR3,FLT1,FLT4,INSR,MAP2K1,MAP3K12,MAPK11,NTRK2,NTRK3,PDGFRA,RAF1,TYK2		Prostate Cancer Signaling	7.76247e-06	AR,ATF4,CREB5,E2F1,E2F2,E2F3,NFKB2
ID1 Signaling Pathway	0.0467735	TGFB1,TGFB2		HIF1α Signaling	2.13796e-10	AKT1,CAMK1G,CAMK2A,CAMK2B,CAMK2D,FLT1,FLT4,MAP2K1,MAP2K3,MAP2K6,PRKCH,RAF1		Pancreatic Adenocarcinoma Signaling	1.69824e-05	E2F1,E2F2,E2F3,E2F7,NFKB2,SMAD4,STAT3
				PAK Signaling	7.24436e-08	EPHA3,EPHB3,MAP2K1,PAK2,PAK3,PAK6,PDGFRA,RAF1		Prolactin Signaling	1.90546e-05	CEBPB,IRF1,MYC,STAT3,STAT5A,STAT5B
Fibrosis-related				UVB-Induced MAPK Signaling	1.38038e-07	AKT1,MAP2K1,MAPK11,PRKCH,RPS6KA3,RPS6KA5		Acute Myeloid Leukemia Signaling	2.63027e-05	MYC,NFKB2,RUNX1,STAT3,STAT5A,STAT5B
Hepatic Fibrosis Signaling Pathway	1.86209e-09	EDN1,IL1B,SPP1,TGFB1,TGFB2,TIMP1,WNT4,WNT5A,WNT7A,WNT9B		ERK5 Signaling	1.14815e-06	AKT1,RPS6KA3,RPS6KA4,RPS6KA5,SGK1,WNK1		Small Cell Lung Cancer Signaling	3.54813e-05	E2F1,E2F2,E2F3,MYC,NFKB2,RXRG
Pulmonary Fibrosis Idiopathic Signaling Pathway	3.63078e-09	CXCL12,EDN1,IL1B,TGFB1,TGFB2,WNT4,WNT5A,WNT7A,WNT9B		p38 MAPK Signaling	1.34896e-06	MAP2K3,MAP2K6,MAPK11,MAPKAPK2,RPS6KA3,RPS6KA4,RPS6KA5		HER-2 Signaling in Breast Cancer	3.89045e-05	ELF4,ELK3,ETS1,FOXO3,MYC,NFKB2,SMAD4,STAT3
TGF-β Signaling	6.45654e-07	INHA,INHBA,INHBB,TGFB1,TGFB2		Role of MAPK Signaling in Inhibiting the Pathogenesis of Influenza	1.47911e-06	MAP2K1,MAP2K3,MAP2K6,MAPK11,RAF1,RPS6KA3		Circadian Rhythm Signaling	5.62341e-05	ATF4,BHLHE40,CREB5,NR1D1
Hepatic Fibrosis / Hepatic Stellate Cell Activation	2.04174e-05	EDN1,IL1B,TGFB1,TGFB2,TIMP1		Role of MAPK Signaling in the Pathogenesis of Influenza	2.13796e-06	AKT1,MAP2K1,MAP2K3,MAP2K6,MAPK11,RAF1		Aryl Hydrocarbon Receptor Signaling	7.4131e-05	E2F1,MYC,NFIX,NFKB2,NR2F1,RARG,RXRG
Apelin Cardiac Fibroblast Signaling Pathway	0.000724436	TGFB1,TGFB2		LPS-stimulated MAPK Signaling	2.63027e-06	MAP2K1,MAP2K3,MAP2K6,MAPK11,PRKCH,RAF1		Estrogen-Dependent Breast Cancer Signaling	0.000151356	ATF4,CREB5,NFKB2,STAT5A,STAT5B
				Protein Kinase A Signaling	2.88403e-06	CAMK2A,CAMK2B,CAMK2D,GSK3B,MAP2K1,MYLK2,MYLK3,PHKG1,PRKCH,RAF1,ROCK2		Iron homeostasis signaling pathway	0.000275423	HIF1A,SMAD1,SMAD4,STAT3,STAT5A,STAT5B
Metabolism-related				GADD45 Signaling	8.12831e-06	ACVR2A,CDK1,MAP2K3,MAP2K6,MAPK11		Non-Small Cell Lung Cancer Signaling	0.000346737	E2F1,E2F2,E2F3,FOXO3,RXRG
PFKFB4 Signaling Pathway	0.0030903	TGFB1,TGFB2		Role of MAPK Signaling in Promoting the Pathogenesis of Influenza	1.38038e-05	MAP2K1,MAP2K3,MAP2K6,MAPK11,RAF1,RPS6KA3		Telomerase Signaling	0.000630957	E2F1,ELF4,ELK3,ETS1,MYC
PPARα/RXRα Activation	0.00457088	IL1B,TGFB1,TGFB2		ERK/MAPK Signaling	6.30957e-05	MAP2K1,PAK2,PAK3,PAK6,RAF1,RPS6KA4,RPS6KA5		Thrombopoietin Signaling	0.000707946	MYC,STAT3,STAT5A,STAT5B
NAD Signaling Pathway	0.0281838	TGFB1,TGFB2		UVC-Induced MAPK Signaling	8.91251e-05	MAP2K1,MAPK11,PRKCH,RAF1		ErbB2-ErbB3 Signaling	0.000794328	MYC,STAT3,STAT5A,STAT5B
				WNT/β-catenin Signaling	0.000147911	ACVR2A,AKT1,BMPR2,CSNK1A1,GSK3B,NLK		GM-CSF Signaling	0.00107152	ETS1,RUNX1,STAT3,STAT5B
Other				JAK/STAT Signaling	0.000549541	AKT1,MAP2K1,RAF1,TYK2		Growth Hormone Signaling	0.00112202	SRF,STAT3,STAT5A,STAT5B
Human Embryonic Stem Cell Pluripotency	1.99526e-13	BMP1,BMP3,BMP5,INHBA,TGFB1,TGFB2,WNT4,WNT5A,WNT7A,WNT9B		cAMP-mediated signaling	0.000758578	CAMK1G,CAMK2A,CAMK2B,CAMK2D,MAP2K1,RAF1		FAT10 Cancer Signaling Pathway	0.00398107	NFKB2,SMAD4,STAT3
Factors Promoting Cardiogenesis in Vertebrates	3.98107e-12	BMP1,BMP3,BMP5,TGFB1,TGFB2,WNT4,WNT5A,WNT7A,WNT9B		UVA-Induced MAPK Signaling	0.00107152	MAPK11,RPS6KA3,RPS6KA4,RPS6KA5		Estrogen Receptor Signaling	0.00457088	ATF4,CREB5,FOXO3,FOXO6,HIF1A,MYC,NFKB2,RUNX2
Role of Osteoblasts, Osteoclasts and Chondrocytes in Rheumatoid Arthritis	3.98107e-12	BMP1,BMP3,BMP5,IL1B,SPP1,TGFB1,WNT4,WNT5A,WNT7A,WNT9B		WNT/Ca+ pathway	0.00346737	CAMK2A,GSK3B,ROR1		Glioblastoma Multiforme Signaling	0.00489779	E2F1,E2F2,E2F3,E2F7,MYC
Role of NANOG in Mammalian Embryonic Stem Cell Pluripotency	1.34896e-09	BMP1,BMP3,BMP5,WNT4,WNT5A,WNT7A,WNT9B		Dopamine-DARPP32 Feedback in cAMP Signaling	0.01	CAMKK2,CSNK1A1,PRKCH,PRKG1		Erythropoietin Signaling Pathway	0.00562341	FOXO3,HIF1A,NFKB2,STAT5A,STAT5B
Airway Pathology in Chronic Obstructive Pulmonary Disease	5.12861e-08	IL15,IL17D,IL1B,OSM,TGFB1,TGFB2		Role of WNT/GSK-3β Signaling in the Pathogenesis of Influenza	0.0501187	CSNK1A1,GSK3B		Bladder Cancer Signaling	0.00660693	E2F1,E2F2,E2F3,MYC
Molecular Mechanisms of Cancer	5.49541e-08	BMP1,BMP3,BMP5,TGFB1,TGFB2,WNT4,WNT5A,WNT7A,WNT9B						Retinoic acid Mediated Apoptosis Signaling	0.00676083	IRF1,RARG,RXRG
HOTAIR Regulatory Pathway	3.46737e-07	SPP1,TGFB1,WNT4,WNT5A,WNT7A,WNT9B		Calcium signaling-related				Glioma Signaling	0.00831764	E2F1,E2F2,E2F3,E2F7
Tumor Microenvironment Pathway	6.0256e-07	CXCL12,IL1B,OSM,SPP1,TGFB1,TGFB2		Calcium Signaling	0.00331131	CAMK1G,CAMK2A,CAMK2B,CAMK2D,CAMKK2		ILK Signaling	0.00891251	ATF4,CREB5,HIF1A,MYC,NFKB2
Hepatic Cholestasis	8.70964e-07	IL15,IL17D,IL1B,OSM,TGFB1,TGFB2						Adrenomedullin signaling pathway	0.00912011	CEBPB,HIF1A,NFKB2,PPARG,RXRG
Regulation of the Epithelial-Mesenchymal Transition Pathway	1e-06	TGFB1,TGFB2,WNT4,WNT5A,WNT7A,WNT9B		Related to other signalling pathways				P2Y Purigenic Receptor Signaling Pathway	0.00954993	ATF4,CREB5,MYC,NFKB2
PCP (Planar Cell Polarity) Pathway	3.46737e-06	WNT4,WNT5A,WNT7A,WNT9B		Opioid Signaling Pathway	1.99526e-18	AKT1,CAMK1G,CAMK2A,CAMK2B,CAMK2D,FGR,GRK5,GSK3B,LYN,MAP2K1,MAP2K3,MAP2K6,MAPK4,MAPK6,PDK1,PRKCH,RAF1,RPS6KA3,RPS6KA4,RPS6KA5		HGF Signaling	0.0102329	ELF4,ELK3,ETS1,STAT3
Regulation Of The Epithelial Mesenchymal Transition In Development Pathway	1.51356e-05	WNT4,WNT5A,WNT7A,WNT9B		ERBB Signaling	1e-17	AKT1,ERBB2,ERBB3,GSK3B,MAP2K1,MAP2K3,MAP2K6,MAPK11,PAK2,PAK3,PAK6,PDPK1,PRKCH,RAF1		Hypoxia Signaling in the Cardiovascular System	0.0120226	ATF4,CREB5,HIF1A
Osteoarthritis Pathway	0.000724436	C1QTNF4,IL1B,SPP1,TGFB1		Cardiac Hypertrophy Signaling (Enhanced)	3.98107e-16	ACVR2A,AKT1,BMPR2,CAMK2A,CAMK2B,CAMK2D,FGFR3,GSK3B,MAP2K1,MAP2K3,MAP2K6,MAP3K12,MAP3K6,MAPK11,MAPKAPK2,NPR1,PDK1,PKN1,PRKCH,PRKG1,RAF1,ROCK2,RPS6KA5		Angiopoietin Signaling	0.0131826	NFKB2,STAT5A,STAT5B
Cell Cycle: G1/S Checkpoint Regulation	0.00616595	TGFB1,TGFB2		Circadian Rhythm Signaling	1e-13	CAMK2A,CAMK2B,CAMK2D,FGR,GSK3B,LYN,MAP2K1,MAP2K3,MAP2K6,NPR1,NTRK2,PRKAA2,PRKCH,PRKG1,RAF1,RPS6KA5		BEX2 Signaling Pathway	0.0151356	HIF1A,NFKB2,STAT3
Eumelanin Biosynthesis	0.00691831	MIF		PTEN Signaling	1.99526e-13	AKT1,BMPR2,FGFR3,FLT1,FLT4,GSK3B,INSR,MAP2K1,NTRK2,NTRK3,PDGFRA,PDPK1,RAF1		PEDF Signaling	0.0165959	NFKB2,PPARG,SRF
VDR/RXR Activation	0.00794328	SPP1,TGFB2		GNRH Signaling	2.51189e-13	CAMK2A,CAMK2B,CAMK2D,MAP2K1,MAP2K3,MAP2K6,MAP3K12,MAP3K6,MAPK11,PAK2,PAK3,PAK6,PRKCH,RAF1		PDGF Signaling	0.0177828	MYC,SRF,STAT3
Cyclins and Cell Cycle Regulation	0.00933254	TGFB1,TGFB2		CLEAR Signaling Pathway	3.98107e-12	AKT1,BMPR2,FGFR3,FLT1,FLT4,GSK3B,INSR,MAPK11,MAPK4,MAPK6,NTRK2,NTRK3,PDGFRA,PRKAA2,PRKCH		Melanocyte Development and Pigmentation Signaling	0.0223872	ATF4,CREB5,SOX10
Hematopoiesis from Multipotent Stem Cells	0.0204174	IL15		Adrenomedullin signaling pathway	7.94328e-12	AKT1,GSK3B,MAP2K1,MAP2K3,MAP2K6,MAPK11,MAPK4,MAPK6,MYLK2,MYLK3,NPR1,PRKG1,RAF1		ATM Signaling	0.0245471	ATF1,ATF4,CREB5
Adipogenesis pathway	0.0229087	TGFB1,WNT5A		Reelin Signaling in Neurons	3.98107e-11	AKT1,CAMK2A,CAMK2B,CAMK2D,FGR,GSK3B,LYN,MAP2K1,MAP2K3,MAP2K6,PDK1		p53 Signaling	0.0251189	E2F1,HIF1A,TP63
Regulation Of The Epithelial Mesenchymal Transition By Growth Factors Pathway	0.0436516	TGFB1,TGFB2		G-Protein Coupled Receptor Signaling	6.30957e-11	AKT1,CAMK2A,CAMK2B,CAMK2D,GRK5,GSK3B,MAP2K1,MAP2K3,MAP2K6,MAP3K12,MAP3K6,MAPK11,MYLK2,MYLK3,PAK2,PAK3,PAK6,PDPK1,RAF1,ROCK2		IGF-1 Signaling	0.0288403	FOXO3,SRF,STAT3
RAR Activation	0.047863	TGFB1,TGFB2		Semaphorin Neuronal Repulsive Signaling Pathway	1.04713e-10	AKT1,ERBB2,GSK3B,MAP2K1,MAP2K3,MAP2K6,PAK2,PAK3,PAK6,PRKG1,ROCK2		Opioid Signaling Pathway	0.0323594	ATF4,CREB5,MYC,NFKB2,SRF
Coronavirus Pathogenesis Pathway	0.047863	IL1B,TGFB1		Axonal Guidance Signaling	1.62181e-10	AKT1,EPHA2,EPHA3,EPHA7,EPHB3,EPHB4,ERBB2,GSK3B,MAP2K1,NTRK2,NTRK3,PAK2,PAK3,PAK6,PRKCH,RAF1,ROCK2		iNOS Signaling	0.0363078	IRF1,NFKB2
				NGF Signaling	2.04174e-10	AKT1,MAP2K1,MAP3K12,MAP3K6,PDPK1,RAF1,ROCK2,RPS6KA3,RPS6KA4,RPS6KA5		Neuregulin Signaling	0.0389045	MYC,STAT5A,STAT5B
				Synaptogenesis Signaling Pathway	2.13796e-10	AKT1,CAMK2A,CAMK2B,CAMK2D,EPHA2,EPHA3,EPHA7,EPHB3,EPHB4,FGR,GSK3B,LYN,NTRK2,RAF1		NGF Signaling	0.0398107	ATF4,CREB5,NFKB2
				ERB2-ERBB3 Signaling	6.0256e-10	AKT1,ERBB2,ERBB3,GSK3B,MAP2K1,PDPK1,RAF1,TYK2		Myc Mediated Apoptosis Signaling	0.040738	MYC,NFKB2
				Melatonin Signaling	1.41254e-09	CAMK2A,CAMK2B,CAMK2D,MAP2K1,MAP2K3,MAP2K6,PRKCH,RAF1		Thrombin Signaling	0.0457088	GATA2,GATA5,GATA6,NFKB2
				Neurotrophin/TRK Signaling	2.69153e-09	AKT1,MAP2K1,MAP2K3,MAP2K6,NTRK2,NTRK3,PDPK1,RAF1		EGF Signaling	0.047863	SRF,STAT3
				Fc Epsilon RI Signaling	3.71535e-09	AKT1,LYN,MAP2K1,MAP2K3,MAP2K6,MAPK11,PDPK1,PRKCH,RAF1
				Glioma Signaling	5.7544e-09	AKT1,CAMK1G,CAMK2A,CAMK2B,CAMK2D,MAP2K1,PDGFRA,PRKCH,RAF1		Fibrosis-related
				Germ Cell-Sertoli Cell Junction Signaling	6.45654e-09	AKT1,MAP2K1,MAP2K3,MAP2K6,MAP3K12,MAP3K6,PAK2,PAK3,PAK6,PDPK1		Hepatic Fibrosis Signaling Pathway	8.31764e-05	ATF4,CEBPB,CREB5,GLI1,HIF1A,KLF9,MYC,NFKB2,PPARG,SMAD4,STAT3
				Oxytocin Signaling Pathway	6.60693e-09	AKT1,CAMKK2,GSK3B,MAPK11,MAPK4,MAPK6,NPR1,PRKAA2,PRKCH,PRKG1,RAF1,ROCK2		TGF-β Signaling	0.000380189	IRF7,RUNX2,RUNX3,SMAD1,SMAD4
				Thrombin Signaling	7.24436e-09	AKT1,CAMK1G,CAMK2A,CAMK2B,CAMK2D,MAP2K1,MAPK11,PDPK1,PRKCH,RAF1,ROCK2
				CNTF Signaling	7.58578e-09	AKT1,MAP2K1,RAF1,RPS6KA3,RPS6KA4,RPS6KA5,TYK2		Metabolism-related
				Xenobiotic Metabolism Signaling	9.33254e-09	CAMK1G,CAMK2A,CAMK2B,CAMK2D,MAP2K1,MAP2K3,MAP2K6,MAP3K12,MAP3K6,MAPK11,PRKCH,RAF1		Sirtuin Signaling Pathway	0.000112202	E2F1,FOXO3,HIF1A,MYC,NFKB2,NR1H3,PPARA,PPARG,STAT3
				Xenobiotic Metabolism General Signaling Pathway	2.04174e-08	AKT1,MAP2K1,MAP2K3,MAP2K6,MAP3K12,MAP3K6,MAPK11,PRKCH,RAF1		PPARα/RXRα Activation	0.00812831	NFKB2,NR2F1,PPARA,SMAD4,STAT5B
				ID1 Signaling Pathway	2.88403e-08	ACVR2A,ACVRL1,AKT1,BMPR2,FGFR3,FGR,GSK3B,LYN,MAPK11,RAF1		Insulin Secretion Signaling Pathway	0.0288403	ATF4,CREB5,STAT3,STAT5A,STAT5B
				Cardiac Hypertrophy Signaling	3.23594e-08	AKT1,GSK3B,MAP2K1,MAP2K3,MAP2K6,MAP3K12,MAP3K6,MAPK11,MAPKAPK2,RAF1,ROCK2		PFKFB4 Signaling Pathway	0.0346737	ATF4,CREB5
				GM-CSF Signaling	3.31131e-08	AKT1,CAMK2A,CAMK2B,CAMK2D,LYN,MAP2K1,RAF1
				Thyroid Cancer Signaling	7.76247e-08	AKT1,GSK3B,INSR,MAP2K1,NTRK2,NTRK3,PDK1		Other
				CXCR4 Signaling	8.70964e-08	AKT1,LYN,MAP2K1,PAK2,PAK3,PAK6,PRKCH,RAF1,ROCK2		Senescence Pathway	8.31764e-10	BHLHE40,CEBPB,E2F1,E2F2,E2F3,E2F7,ELF4,ELK3,ETS1,FOXO3,IRF3,NFATC4,NFKB2,SMAD1,SMAD4
				HER-2 Signaling in Breast Cancer	9.54993e-08	AKT1,ERBB2,ERBB3,FGR,GSK3B,LYN,MAP2K1,PDK1,PRKCH,RAF1		Coronavirus Pathogenesis Pathway	7.58578e-09	AR,ATF4,E2F1,E2F2,E2F3,E2F7,HIF1A,IRF3,IRF7,NFKB2,SMAD4,STAT3
				CREB Signaling in Neurons	1.14815e-07	AKT1,BMPR2,CAMK2A,CAMK2B,CAMK2D,FGFR3,FLT1,FLT4,INSR,MAP2K1,NTRK2,NTRK3,PDGFRA,PRKCH,RAF1		Osteoarthritis Pathway	3.71535e-08	ATF4,CEBPB,CREB5,FOXO3,GLI1,HIF1A,NFKB2,PPARG,RUNX2,SMAD1,SMAD4,SOX9
				Endometrial Cancer Signaling	3.31131e-07	AKT1,ERBB2,GSK3B,MAP2K1,PDPK1,RAF1		Adipogenesis pathway	2.18776e-07	CEBPB,FOXC2,HIF1A,KLF3,NFATC4,PPARG,SMAD1,SOX9,STAT5B
				Sertoli Cell-Sertoli Cell Junction Signaling	4.67735e-07	AKT1,GSK3B,MAP2K1,MAP2K3,MAP3K12,MAP3K6,MAPK11,PRKG1,RAF1		White Adipose Tissue Browning Pathway	2.34423e-07	ATF4,CEBPB,CREB5,FOXC2,PPARA,PPARG,RARG,RXRG,THRA
				Epithelial Adherens Junction Signaling	6.45654e-07	ACVR2A,AKT1,BMPR2,PAK2,PAK3,PAK6,PRKAA2,ROCK2		Estrogen-mediated S-phase Entry	5.88844e-07	E2F1,E2F2,E2F3,E2F7,MYC
				Neuregulin Signaling	1.14815e-06	AKT1,ERBB2,ERBB3,MAP2K1,PDPK1,PRKCH,RAF1		Cell Cycle: G1/S Checkpoint Regulation	4.89779e-06	E2F1,E2F2,E2F3,E2F7,MYC,SMAD4
				Nitric Oxide Signaling in the Cardiovascular System	1.28825e-06	AKT1,FLT1,FLT4,MAP2K1,NPR1,PRKCH,PRKG1		RAR Activation	4.89779e-06	NFKB2,NR2F1,RARG,RXRG,SMAD1,SMAD4,STAT5A,STAT5B,ZBTB16
				Renin-Angiotensin Signaling	1.51356e-06	MAP2K1,MAPK11,PAK2,PAK3,PAK6,PRKCH,RAF1		HOTAIR Regulatory Pathway	1.02329e-05	AEBP2,AR,FOXM1,IRF1,MYC,NFKB2,SRF,STAT3
				Renal Cell Carcinoma Signaling	1.8197e-06	AKT1,MAP2K1,PAK2,PAK3,PAK6,RAF1		Th1 and Th2 Activation Pathway	1.51356e-05	IRF1,NFATC4,NOTCH2,NOTCH4,RUNX3,STAT3,STAT5A,STAT5B
				Insulin Receptor Signaling	3.80189e-06	AKT1,GSK3B,INSR,MAP2K1,PDPK1,RAF1,SGK1		Regulation of the Epithelial-Mesenchymal Transition Pathway	3.80189e-05	ETS1,FOXC2,HIF1A,NFKB2,NOTCH2,NOTCH4,SMAD4,STAT3
				Dilated Cardiomyopathy Signaling Pathway	5.49541e-06	AKT1,CAMK1G,CAMK2A,CAMK2B,CAMK2D,GSK3B,MAPK11		Cell Cycle Regulation by BTG Family Proteins	8.91251e-05	E2F1,E2F2,E2F3,E2F7
				mTOR Signaling	6.16595e-06	AKT1,INSR,PDPK1,PRKAA2,PRKCH,RPS6KA3,RPS6KA4,RPS6KA5		Th1 Pathway	0.000134896	IRF1,NFATC4,NOTCH2,NOTCH4,RUNX3,STAT3
				VEGF Signaling	6.30957e-06	AKT1,FLT1,FLT4,MAP2K1,RAF1,ROCK2		Role of BRCA1 in DNA Damage Response	0.000162181	ATF1,E2F1,E2F2,E2F3,E2F7
				Neuropathic Pain Signaling In Dorsal Horn Neurons	7.24436e-06	CAMK1G,CAMK2A,CAMK2B,CAMK2D,NTRK2,PRKCH		Unfolded protein response	0.000281838	ATF4,ATF6,CEBPB,CEBPG,PPARG
				eNOS Signaling	8.70964e-06	AKT1,FLT1,FLT4,PDPK1,PRKAA2,PRKCH,PRKG1		Autophagy	0.000446684	ATF4,CREB5,E2F1,FOXO3,HIF1A,MYC,NFKB2
				CDK5 Signaling	1.44544e-05	MAP2K1,MAPK11,MAPK4,MAPK6,NTRK2,RAF1		Role of CHK Proteins in Cell Cycle Checkpoint Control	0.000489779	E2F1,E2F2,E2F3,E2F7
				ERBB4 Signaling	1.51356e-05	AKT1,MAP2K1,PDPK1,PRKCH,RAF1		Molecular Mechanisms of Cancer	0.00060256	E2F1,E2F2,E2F3,E2F7,GLI1,HIF1A,MYC,NFKB2,SMAD1,SMAD4
				Actin Cytoskeleton Signaling	1.7378e-05	MAP2K1,MYLK2,MYLK3,PAK2,PAK3,PAK6,RAF1,ROCK2		Tumor Microenvironment Pathway	0.00104713	FOXO3,FOXO6,HIF1A,MYC,NFKB2,STAT3
				Cholecystokinin/Gastrin-mediated Signaling	1.8197e-05	MAP2K1,MAP2K3,MAP2K6,PRKCH,RAF1,ROCK2		LXR/RXR Activation	0.0011749	IRF3,MLXIPL,NFKB2,NR1H3,RXRG
				Growth Hormone Signaling	1.86209e-05	PDPK1,PRKCH,RPS6KA3,RPS6KA4,RPS6KA5		VDR/RXR Activation	0.00158489	CEBPB,KLF4,RUNX2,RXRG
				FAK Signaling	2.0893e-05	ACVR2A,AKT1,BMPR2,ERBB2,FLT1,FLT4,GSK3B,MAP2K1,MAPK11,MAPK4,PAK2,PAK3,PAK6,PDGFRA,PDPK1,RAF1		Th2 Pathway	0.00190546	NOTCH2,NOTCH4,RUNX3,STAT5A,STAT5B
				Acute Phase Response Signaling	2.34423e-05	AKT1,MAP2K1,MAP2K3,MAP2K6,MAPK11,PDPK1,RAF1		TR/RXR Activation	0.0020893	HIF1A,KLF9,RXRG,THRA
				Angiopoietin Signaling	2.81838e-05	AKT1,PAK2,PAK3,PAK6,TIE1		Cyclins and Cell Cycle Regulation	0.0020893	E2F1,E2F2,E2F3,E2F7
				HGF Signaling	3.31131e-05	AKT1,MAP2K1,MAP3K12,MAP3K6,PRKCH,RAF1		Sumoylation Pathway	0.00436516	AR,ETS1,NFKB2,SMAD4
				p70S6K Signaling	3.31131e-05	AKT1,LYN,MAP2K1,PDPK1,PRKCH,RAF1		Mouse Embryonic Stem Cell Pluripotency	0.00446684	MYC,SMAD1,SMAD4,STAT3
				Gap Junction Signaling	3.63078e-05	AKT1,CSNK1A1,MAP2K1,NPR1,PRKCH,PRKG1,RAF1		Breast Cancer Regulation by Stathmin1	0.0047863	ATF4,CREB5,E2F1,E2F2,E2F3,E2F7,FOXM1,HIF1A,NFKB2,STAT3
				Pulmonary Healing Signaling Pathway	3.71535e-05	BMPR2,FGR,LYN,MAPK11,PRKAA2,PRKCH,RAF1		Transcriptional Regulatory Network in Embryonic Stem Cells	0.00501187	GATA6,SKIL,STAT3
				PDGF Signaling	4.7863e-05	ABL2,MAP2K1,PDGFRA,RAF1,TYK2		Role of NANOG in Mammalian Embryonic Stem Cell Pluripotency	0.0074131	GATA6,SMAD1,SMAD4,STAT3
				Acute Myeloid Leukemia Signaling	6.30957e-05	AKT1,MAP2K1,MAP2K3,MAP2K6,RAF1		Endoplasmic Reticulum Stress Pathway	0.00794328	ATF4,ATF6
				Non-Small Cell Lung Cancer Signaling	7.24436e-05	AKT1,ERBB2,MAP2K1,PDPK1,RAF1		Regulation Of The Epithelial Mesenchymal Transition By Growth Factors Pathway	0.00794328	ETS1,FOXC2,NFKB2,SMAD4,STAT3
				FAT10 Cancer Signaling Pathway	8.12831e-05	ACVR2A,AKT1,BMPR2,GSK3B		Activation of IRF by Cytosolic Pattern Recognition Receptors	0.00831764	IRF3,IRF7,NFKB2
				Melanocyte Development and Pigmentation Signaling	8.91251e-05	MAP2K1,RAF1,RPS6KA3,RPS6KA4,RPS6KA5		FXR/RXR Activation	0.00870964	MLXIPL,NR1H3,PPARA,PPARG
				Apelin Cardiomyocyte Signaling Pathway	9.33254e-05	AKT1,MAPK11,MAPK4,MAPK6,PRKCH		Endocannabinoid Cancer Inhibition Pathway	0.0134896	ATF4,CREB5,HIF1A,MYC
				EGF Signaling	0.00011749	AKT1,MAP2K1,MAPK11,RAF1		Role of Hypercytokinemia/hyperchemokinemia in the Pathogenesis of Influenza	0.0177828	IRF3,IRF7,NFKB2
				Gαq Signaling	0.000134896	AKT1,GSK3B,MAP2K1,PRKCH,RAF1,ROCK2		Regulation Of The Epithelial Mesenchymal Transition In Development Pathway	0.018197	GLI1,HIF1A,NFKB2
				Wound Healing Signaling Pathway	0.000162181	ACVR2A,BMPR2,MAP2K1,MAP2K3,MAP2K6,RAF1,TYK2		Antioxidant Action of Vitamin C	0.0354813	NFKB2,STAT5A,STAT5B
				Erythropoietin Signaling Pathway	0.000165959	AKT1,GSK3B,MAP2K1,PDPK1,PRKCH,RAF1		Endocannabinoid Developing Neuron Pathway	0.0446684	ATF4,CREB5,STAT3
				Prostate Cancer Signaling	0.00018197	AKT1,GSK3B,MAP2K1,PDPK1,RAF1
				Semaphorin Signaling in Neurons	0.000190546	PAK2,PAK3,PAK6,ROCK2
				Bladder Cancer Signaling	0.000194984	ERBB2,FGFR3,MAP2K1,RAF1,RPS6KA5
				Endothelin-1 Signaling	0.00025704	MAPK11,MAPK4,MAPK6,NPR1,PRKCH,RAF1
				RHOA Signaling	0.000269153	ABL2,MYLK2,MYLK3,PKN1,ROCK2
				Pancreatic Adenocarcinoma Signaling	0.000288403	AKT1,ERBB2,MAP2K1,RAF1,TYK2
				14-3-3-mediated Signaling	0.000301995	AKT1,GSK3B,MAP2K1,PRKCH,RAF1
				GP6 Signaling Pathway	0.000301995	AKT1,GSK3B,LYN,PDPK1,PRKCH
				PI3K/AKT Signaling	0.000316228	AKT1,GSK3B,MAP2K1,PDPK1,RAF1,TYK2
				Sonic Hedgehog Signaling	0.000316228	CDK1,DYRK1A,GSK3B
				RAC Signaling	0.000436516	MAP2K1,PAK2,PAK3,PAK6,RAF1
				MSP-RON Signaling In Cancer Cells Pathway	0.000467735	AKT1,GSK3B,MAP2K1,RAF1,RPS6KA3
				Apelin Endothelial Signaling Pathway	0.000489779	AKT1,MAP2K1,PRKAA2,PRKCH,RAF1
				Oxytocin In Spinal Neurons Signaling Pathway	0.000549541	CAMKK2,NPR1,PRKG1
				EIF2 Signaling	0.000588844	AKT1,GSK3B,INSR,MAP2K1,PDPK1,RAF1
				Estrogen Receptor Signaling	0.000588844	AKT1,GSK3B,MAP2K1,PRKAA2,PRKCH,RAF1,ROCK2,TYK2
				PEDF Signaling	0.00060256	AKT1,MAPK11,RAF1,ROCK2
				Prolactin Signaling	0.000660693	MAP2K1,PDPK1,PRKCH,RAF1
				Corticotropin Releasing Hormone Signaling	0.000660693	MAP2K1,MAPK11,NPR1,PRKCH,RAF1
				Type II Diabetes Mellitus Signaling	0.000707946	AKT1,INSR,PDPK1,PRKAA2,PRKCH
				Docosahexaenoic Acid (DHA) Signaling	0.000707946	AKT1,GSK3B,PDPK1
				Apelin Adipocyte Signaling Pathway	0.000812831	MAPK11,MAPK4,MAPK6,PRKAA2
				Aldosterone Signaling in Epithelial Cells	0.000954993	MAP2K1,PDPK1,PRKCH,RAF1,SGK1
				Glioblastoma Multiforme Signaling	0.00114815	AKT1,GSK3B,MAP2K1,PDGFRA,RAF1
				IGF-1 Signaling	0.00134896	AKT1,MAP2K1,PDPK1,RAF1
				Regulation of eIF4 and p70S6K Signaling	0.00141254	AKT1,MAP2K1,MAPK11,PDPK1,RAF1
				PPAR Signaling	0.00151356	INSR,MAP2K1,PDGFRA,RAF1
				Telomerase Signaling	0.00151356	AKT1,MAP2K1,PDPK1,RAF1
				Paxillin Signaling	0.00154882	MAPK11,PAK2,PAK3,PAK6
				α-Adrenergic Signaling	0.00154882	MAP2K1,PHKG1,PRKCH,RAF1
				Melanoma Signaling	0.00158489	AKT1,MAP2K1,RAF1
				Oxytocin In Brain Signaling Pathway	0.00213796	AKT1,CAMKK2,MAP2K1,PRKCH,RAF1
				G Beta Gamma Signaling	0.00295121	AKT1,PDPK1,PRKCH,RAF1
				Thrombopoietin Signaling	0.00301995	MAP2K1,PRKCH,RAF1
				Gα12/13 Signaling	0.00331131	AKT1,MAP2K1,RAF1,ROCK2
				P2Y Purigenic Receptor Signaling Pathway	0.00331131	AKT1,MAP2K1,PRKCH,RAF1
				DNA damage-induced 14-3-3σ Signaling	0.00338844	AKT1,CDK1
				Role of PI3K/AKT Signaling in the Pathogenesis of Influenza	0.00346737	AKT1,GSK3B,MAP2K1
				Glucocorticoid Receptor Signaling	0.00524807	AKT1,MAP2K1,MAPK11,PRKAA2,RAF1,RPS6KA5,SGK1,TYK2
				Ovarian Cancer Signaling	0.0060256	AKT1,GSK3B,MAP2K1,RAF1
				BEX2 Signaling Pathway	0.00616595	AKT1,ERBB2,GSK3B
				Ceramide Signaling	0.00831764	AKT1,MAP2K1,RAF1
				Xenobiotic Metabolism CAR Signaling Pathway	0.0114815	MAP2K1,MAP2K3,MAP2K6,PRKCH
				Xenobiotic Metabolism PXR Signaling Pathway	0.0120226	CAMK2A,CAMK2B,CAMK2D,PRKCH
				Apoptosis Signaling	0.0123027	CDK1,MAP2K1,RAF1
				Chronic Myeloid Leukemia Signaling	0.0131826	AKT1,MAP2K1,RAF1
				RHOGDI Signaling	0.017378	PAK2,PAK3,PAK6,ROCK2
				iNOS Signaling	0.0194984	MAPK11,TYK2
				nNOS Signaling in Neurons	0.0194984	CAMK2A,PRKCH
				Apelin Muscle Signaling Pathway	0.0204174	AKT1,PRKAA2
				Ferroptosis Signaling Pathway	0.0229087	MAP2K1,PRKAA2,RAF1
				SNARE Signaling Pathway	0.0245471	CAMK2A,CAMK2B,CAMK2D
				Lymphotoxin β Receptor Signaling	0.0263027	AKT1,PDPK1
				Iron homeostasis signaling pathway	0.0263027	BMPR2,PDGFRA,TYK2
				Hereditary Breast Cancer Signaling	0.0275423	AKT1,CDK1,WEE1
				Relaxin Signaling	0.0346737	AKT1,MAP2K1,NPR1
				Necroptosis Signaling Pathway	0.0354813	CAMK2A,CAMK2B,CAMK2D
				Colorectal Cancer Metastasis Signaling	0.0363078	AKT1,GSK3B,MAP2K1,TYK2
				Huntington's Disease Signaling	0.0416869	AKT1,PDPK1,PRKCH,SGK1
				CDC42 Signaling	0.0489779	GSK3B,MAPK11,PAK2,PAK3,RAF1,TNK2
				Fibrosis-related
				Pulmonary Fibrosis Idiopathic Signaling Pathway	1e-14	ACVR2A,AKT1,BMPR2,EPHB3,EPHB4,FGFR3,GSK3B,MAP2K1,MAP2K3,MAP2K6,MAPK11,PDGFRA,RAF1,ROCK2,RPS6KA3,RPS6KA4,RPS6KA5,TYK2
				Hepatic Fibrosis Signaling Pathway	7.94328e-13	ACVR2A,AKT1,BMPR2,CSNK1A1,FLT1,FLT4,GSK3B,MAP2K1,MAP2K3,MAP2K6,MAPK11,MYLK2,MYLK3,PDGFRA,PDK1,PRKCH,RAF1,ROCK2
				Integrin Signaling	5.24807e-08	AKT1,GSK3B,MAP2K1,MYLK2,MYLK3,PAK2,PAK3,PAK6,RAF1,TNK2
				TGF-β Signaling	2.95121e-07	ACVR2A,BMPR2,MAP2K1,MAP2K3,MAP2K6,MAPK11,RAF1
				Apelin Cardiac Fibroblast Signaling Pathway	0.00489779	AKT1,PRKAA2
				Metabolism-related
				Insulin Secretion Signaling Pathway	5.12861e-07	CAMK2A,CAMK2B,CAMK2D,FGR,INSR,LYN,MAPK11,PRKCH,RPS6KA5,TYK2
				PPARα/RXRα Activation	3.31131e-06	ACVR2A,BMPR2,INSR,MAP2K1,MAP2K3,MAP2K6,PRKAA2,RAF1
				PFKFB4 Signaling Pathway	6.91831e-05	MAP2K1,MAP2K3,MAP2K6,RPS6KA5
				AMPK Signaling	0.000912011	AKT1,CAMKK2,INSR,MAP2K3,MAPK11,PRKAA2
				Sirtuin Signaling Pathway	0.00229087	AKT1,GSK3B,MAPK4,MAPK6,PDK1,PRKAA2
				NAD Signaling Pathway	0.0323594	AKT1,GSK3B,PRKAA2
				Other
				Sperm Motility	3.98107e-34	AATK,ABL2,DDR2,DYRK1A,EPHA2,EPHA3,EPHB3,EPHB4,ERBB2,ERBB3,FGFR3,FGR,FLT1,FLT4,INSR,LMTK3,LYN,MAP2K1,MAP2K3,MAP2K6,NPR1,NTRK2,NTRK3,PDGFRA,PRKCH,PRKG1,ROR1,TIE1,TNK2,TYK2
				Pyridoxal 5'-phosphate Salvage Pathway	1e-29	ACVR2A,CDK1,CSNK1A1,DYRK1A,GRK5,HIPK1,MAP2K1,MAP2K3,MAP2K6,MAP3K6,MAPK6,NEK2,PAK2,PAK3,PKN1,PRKAA2,PRKCH,PRKX,SGK1
				Salvage Pathways of Pyrimidine Ribonucleotides	5.01187e-26	ACVR2A,CDK1,CSNK1A1,DYRK1A,GRK5,HIPK1,MAP2K1,MAP2K3,MAP2K6,MAP3K6,MAPK6,NEK2,PAK2,PAK3,PKN1,PRKAA2,PRKCH,PRKX,SGK1
				Molecular Mechanisms of Cancer	1.58489e-14	AKT1,BMPR2,CAMK2A,CAMK2B,CAMK2D,CDK1,CDK10,CDK20,GSK3B,MAP2K1,MAP2K3,MAP2K6,MAPK11,NLK,PAK2,PAK3,PAK6,PRKCH,RAF1,TYK2
				Role of NFAT in Cardiac Hypertrophy	3.16228e-11	AKT1,CAMK1G,CAMK2A,CAMK2B,CAMK2D,CSNK1A1,GSK3B,MAP2K1,MAP2K3,MAP2K6,MAPK11,PRKCH,RAF1
				Senescence Pathway	1e-10	ACVR2A,AKT1,BMPR2,CDK1,MAP2K1,MAP2K3,MAP2K6,MAPK4,MAPK6,MAPKAPK2,PDK1,RAF1,RPS6KA4,RPS6KA5
				Regulation Of The Epithelial Mesenchymal Transition By Growth Factors Pathway	1.38038e-09	AKT1,ERBB2,FGFR3,GSK3B,MAP2K1,MAP2K3,MAP2K6,MAPK11,PDGFRA,RAF1,TYK2
				Endocannabinoid Developing Neuron Pathway	7.24436e-09	AKT1,GSK3B,MAP2K1,MAP2K3,MAP2K6,MAPK11,MAPK4,MAPK6,RAF1
				Endocannabinoid Cancer Inhibition Pathway	2.5704e-08	AKT1,CAMKK2,GSK3B,MAP2K1,MAP2K3,MAP2K6,PRKAA2,RAF1,ROCK2
				Phagosome Formation	1.04713e-07	AKT1,FGR,LYN,MAP2K1,MAP2K3,MAP2K6,MAPK4,MAPK6,MYLK2,MYLK3,PAK2,PAK3,PAK6,PRKCH,RAF1,ROCK2
				RANK Signaling in Osteoclasts	2.04174e-07	AKT1,MAP2K1,MAP2K6,MAP3K12,MAP3K6,MAPK11,RAF1
				Polyamine Regulation in Colon Cancer	2.69153e-07	AKT1,GSK3B,MAP2K1,MAP2K3,MAP2K6,RAF1
				Mouse Embryonic Stem Cell Pluripotency	5.12861e-07	AKT1,BMPR2,GSK3B,MAP2K1,MAPK11,RAF1,TYK2
				Factors Promoting Cardiogenesis in Vertebrates	5.37032e-07	ACVR2A,BMPR2,CAMK2A,CAMK2B,CAMK2D,GSK3B,PRKCH,ROCK2
				Human Embryonic Stem Cell Pluripotency	1e-06	AKT1,BMPR2,FGFR3,GSK3B,NTRK2,NTRK3,PDGFRA,PDPK1
				Role of Tissue Factor in Cancer	1.07152e-06	AKT1,FGR,LYN,MAPK11,RPS6KA3,RPS6KA4,RPS6KA5
				VEGF Family Ligand-Receptor Interactions	2.45471e-06	AKT1,FLT1,FLT4,MAP2K1,PRKCH,RAF1
				Regulation of the Epithelial-Mesenchymal Transition Pathway	3.31131e-06	AKT1,FGFR3,GSK3B,MAP2K1,MAP2K3,MAP2K6,RAF1,TYK2
				Agrin Interactions at Neuromuscular Junction	1.7378e-05	ERBB2,ERBB3,PAK2,PAK3,PAK6
				Role of NANOG in Mammalian Embryonic Stem Cell Pluripotency	1.90546e-05	AKT1,BMPR2,GSK3B,MAP2K1,RAF1,TYK2
				Synaptic Long Term Potentiation	3.16228e-05	CAMK2A,CAMK2B,CAMK2D,MAP2K1,PRKCH,RAF1
				Signaling by Rho Family GTPases	3.31131e-05	MAP2K1,MAP3K12,PAK2,PAK3,PAK6,PKN1,RAF1,ROCK2
				White Adipose Tissue Browning Pathway	4.2658e-05	CAMKK2,FGFR3,MAPK11,NPR1,PRKAA2,PRKG1
				Autophagy	6.0256e-05	AKT1,CAMKK2,GSK3B,INSR,MAP2K1,PRKAA2,RAF1
				Amyloid Processing	8.91251e-05	AKT1,CSNK1A1,GSK3B,MAPK11
				NRF2-mediated Oxidative Stress Response	0.000112202	AKT1,GSK3B,MAP2K1,MAP2K3,MAP2K6,PRKCH,RAF1
				Cancer Drug Resistance By Drug Efflux	0.000144544	AKT1,MAP2K1,PDK1,RAF1
				Mitotic Roles of Polo-Like Kinase	0.000239883	CDK1,PLK2,SLK,WEE1
				Synaptic Long Term Depression	0.000281838	LYN,MAP2K1,NPR1,PRKCH,PRKG1,RAF1
				SPINK1 General Cancer Pathway	0.000288403	AKT1,MAP2K1,RAF1,TYK2
				RAR Activation	0.000363078	AKT1,MAP2K1,MAPK11,MAPKAPK2,PDPK1,PRKCH
				Breast Cancer Regulation by Stathmin1	0.00040738	CAMK1G,CAMK2A,CAMK2B,CAMK2D,CDK1,MAP2K1,PRKCH,RAF1,RPS6KA3,UHMK1
				Role of Osteoblasts, Osteoclasts and Chondrocytes in Rheumatoid Arthritis	0.000588844	AKT1,BMPR2,CSNK1A1,GSK3B,MAP2K3,MAP2K6
				Cyclins and Cell Cycle Regulation	0.00060256	CDK1,GSK3B,RAF1,WEE1
				Osteoarthritis Pathway	0.000776247	ACVRL1,BMPR2,DDR2,FGFR3,PRKAA2,SIK3
				Inhibition of ARE-Mediated mRNA Degradation Pathway	0.000891251	AKT1,MAPK11,MAPK4,MAPK6,MAPKAPK2
				BER (Base Excision Repair) Pathway	0.00107152	MAP2K1,MAP2K3,MAP2K6
				Cell Cycle Control of Chromosomal Replication	0.00218776	CDK1,CDK10,CDK20
				Th1 and Th2 Activation Pathway	0.00812831	ACVR2A,BMPR2,MAP2K6,TYK2
				Inhibition of Angiogenesis by TSP1	0.0107152	AKT1,MAPK11
				Regulation of Actin-based Motility by Rho	0.0162181	PAK2,PAK3,PAK6
				Cell Cycle: G2/M DNA Damage Checkpoint Regulation	0.0218776	CDK1,WEE1
				Adipogenesis pathway	0.0239883	AKT1,BMPR2,FGFR3
				Th2 Pathway	0.0251189	ACVR2A,BMPR2,TYK2
				Endocannabinoid Neuronal Synapse Pathway	0.030903	MAPK11,MAPK4,MAPK6
				PXR/RXR Activation	0.0354813	AKT1,INSR
				HOTAIR Regulatory Pathway	0.0389045	AKT1,ERBB2,ROCK2
				GDNF Family Ligand-Receptor Interactions	0.047863	MAP2K1,RAF1
				Leptin Signaling in Obesity	0.047863	AKT1,MAP2K1
				Tumor Microenvironment Pathway	0.0489779	AKT1,MAP2K1,RAF1
				Antiproliferative Role of Somatostatin Receptor 2	0.0489779	MAP2K1,NPR1

## Sheet: Other signalling pathways
Chronic Myeloid Leukemia Signaling	2.95121e-08	E2F1,E2F2,E2F3,E2F7,MYC,NFKB2,SMAD4,STAT5A,STAT5B
Glucocorticoid Receptor Signaling	5.01187e-06	AR,FOXO3,IRF3,MYC,NFATC4,NFKB2,NR3C2,PPARG,RARG,RXRG,SMAD4,STAT3,STAT5A,STAT5B,TSC22D3
PPAR Signaling	5.7544e-06	NFKB2,NR1H3,NR2F1,PPARA,PPARG,STAT5A,STAT5B
Prostate Cancer Signaling	7.76247e-06	AR,ATF4,CREB5,E2F1,E2F2,E2F3,NFKB2
Pancreatic Adenocarcinoma Signaling	1.69824e-05	E2F1,E2F2,E2F3,E2F7,NFKB2,SMAD4,STAT3
Prolactin Signaling	1.90546e-05	CEBPB,IRF1,MYC,STAT3,STAT5A,STAT5B
Acute Myeloid Leukemia Signaling	2.63027e-05	MYC,NFKB2,RUNX1,STAT3,STAT5A,STAT5B
Small Cell Lung Cancer Signaling	3.54813e-05	E2F1,E2F2,E2F3,MYC,NFKB2,RXRG
HER-2 Signaling in Breast Cancer	3.89045e-05	ELF4,ELK3,ETS1,FOXO3,MYC,NFKB2,SMAD4,STAT3
Circadian Rhythm Signaling	5.62341e-05	ATF4,BHLHE40,CREB5,NR1D1
Aryl Hydrocarbon Receptor Signaling	7.4131e-05	E2F1,MYC,NFIX,NFKB2,NR2F1,RARG,RXRG
Estrogen-Dependent Breast Cancer Signaling	0.000151356	ATF4,CREB5,NFKB2,STAT5A,STAT5B
FLT3 Signaling in Hematopoietic Progenitor Cells	0.000162181	ATF4,CREB5,STAT3,STAT5A,STAT5B
Iron homeostasis signaling pathway	0.000275423	HIF1A,SMAD1,SMAD4,STAT3,STAT5A,STAT5B
Non-Small Cell Lung Cancer Signaling	0.000346737	E2F1,E2F2,E2F3,FOXO3,RXRG
Systemic Lupus Erythematosus In B Cell Signaling Pathway	0.000416869	FOXO3,FOXO6,IRF3,IRF7,MYC,NFATC4,NFKB2,STAT3
Telomerase Signaling	0.000630957	E2F1,ELF4,ELK3,ETS1,MYC
Thrombopoietin Signaling	0.000707946	MYC,STAT3,STAT5A,STAT5B
ErbB2-ErbB3 Signaling	0.000794328	MYC,STAT3,STAT5A,STAT5B
GM-CSF Signaling	0.00107152	ETS1,RUNX1,STAT3,STAT5B
Growth Hormone Signaling	0.00112202	SRF,STAT3,STAT5A,STAT5B
FAT10 Cancer Signaling Pathway	0.00398107	NFKB2,SMAD4,STAT3
Estrogen Receptor Signaling	0.00457088	ATF4,CREB5,FOXO3,FOXO6,HIF1A,MYC,NFKB2,RUNX2
Glioblastoma Multiforme Signaling	0.00489779	E2F1,E2F2,E2F3,E2F7,MYC
Erythropoietin Signaling Pathway	0.00562341	FOXO3,HIF1A,NFKB2,STAT5A,STAT5B
Bladder Cancer Signaling	0.00660693	E2F1,E2F2,E2F3,MYC
Retinoic acid Mediated Apoptosis Signaling	0.00676083	IRF1,RARG,RXRG
Glioma Signaling	0.00831764	E2F1,E2F2,E2F3,E2F7
ILK Signaling	0.00891251	ATF4,CREB5,HIF1A,MYC,NFKB2
Adrenomedullin signaling pathway	0.00912011	CEBPB,HIF1A,NFKB2,PPARG,RXRG
P2Y Purigenic Receptor Signaling Pathway	0.00954993	ATF4,CREB5,MYC,NFKB2
HGF Signaling	0.0102329	ELF4,ELK3,ETS1,STAT3
Hypoxia Signaling in the Cardiovascular System	0.0120226	ATF4,CREB5,HIF1A
Angiopoietin Signaling	0.0131826	NFKB2,STAT5A,STAT5B
BEX2 Signaling Pathway	0.0151356	HIF1A,NFKB2,STAT3
PEDF Signaling	0.0165959	NFKB2,PPARG,SRF
PDGF Signaling	0.0177828	MYC,SRF,STAT3
ATM Signaling	0.0245471	ATF1,ATF4,CREB5
p53 Signaling	0.0251189	E2F1,HIF1A,TP63
IGF-1 Signaling	0.0288403	FOXO3,SRF,STAT3
Opioid Signaling Pathway	0.0323594	ATF4,CREB5,MYC,NFKB2,SRF
iNOS Signaling	0.0363078	IRF1,NFKB2
Neuregulin Signaling	0.0389045	MYC,STAT5A,STAT5B
NGF Signaling	0.0398107	ATF4,CREB5,NFKB2
Myc Mediated Apoptosis Signaling	0.040738	MYC,NFKB2
Thrombin Signaling	0.0457088	GATA2,GATA5,GATA6,NFKB2
EGF Signaling	0.047863	SRF,STAT3

## Sheet: Other
Senescence Pathway	9.08	0.0505	0	BHLHE40,CEBPB,E2F1,E2F2,E2F3,E2F7,ELF4,ELK3,ETS1,FOXO3,IRF3,NFATC4,NFKB2,SMAD1,SMAD4
Coronavirus Pathogenesis Pathway	8.12	0.0591	-0.577	AR,ATF4,E2F1,E2F2,E2F3,E2F7,HIF1A,IRF3,IRF7,NFKB2,SMAD4,STAT3
Chronic Myeloid Leukemia Signaling	7.53	0.0841	#NUM!	E2F1,E2F2,E2F3,E2F7,MYC,NFKB2,SMAD4,STAT5A,STAT5B
Osteoarthritis Pathway	7.43	0.0513	0.302	ATF4,CEBPB,CREB5,FOXO3,GLI1,HIF1A,NFKB2,PPARG,RUNX2,SMAD1,SMAD4,SOX9
Adipogenesis pathway	6.66	0.0667	#NUM!	CEBPB,FOXC2,HIF1A,KLF3,NFATC4,PPARG,SMAD1,SOX9,STAT5B
White Adipose Tissue Browning Pathway	6.63	0.0662	1	ATF4,CEBPB,CREB5,FOXC2,PPARA,PPARG,RARG,RXRG,THRA
MSP-RON Signaling In Cancer Cells Pathway	6.58	0.0652	3	ATF4,CREB5,ELF4,ELK3,ETS1,HIF1A,MYC,NFKB2,STAT3
Estrogen-mediated S-phase Entry	6.23	0.192	2.236	E2F1,E2F2,E2F3,E2F7,MYC
Cell Cycle: G1/S Checkpoint Regulation	5.31	0.0882	-1.633	E2F1,E2F2,E2F3,E2F7,MYC,SMAD4
RAR Activation	5.31	0.0459	#NUM!	NFKB2,NR2F1,RARG,RXRG,SMAD1,SMAD4,STAT5A,STAT5B,ZBTB16
Glucocorticoid Receptor Signaling	5.3	0.0258	#NUM!	AR,FOXO3,IRF3,MYC,NFATC4,NFKB2,NR3C2,PPARG,RARG,RXRG,SMAD4,STAT3,STAT5A,STAT5B,TSC22D3
PPAR Signaling	5.24	0.0654	1.633	NFKB2,NR1H3,NR2F1,PPARA,PPARG,STAT5A,STAT5B
Prostate Cancer Signaling	5.11	0.0625	#NUM!	AR,ATF4,CREB5,E2F1,E2F2,E2F3,NFKB2
HOTAIR Regulatory Pathway	4.99	0.0491	2.121	AEBP2,AR,FOXM1,IRF1,MYC,NFKB2,SRF,STAT3
Th1 and Th2 Activation Pathway	4.82	0.0465	#NUM!	IRF1,NFATC4,NOTCH2,NOTCH4,RUNX3,STAT3,STAT5A,STAT5B
Pancreatic Adenocarcinoma Signaling	4.77	0.0556	#NUM!	E2F1,E2F2,E2F3,E2F7,NFKB2,SMAD4,STAT3
Prolactin Signaling	4.72	0.0698	-0.447	CEBPB,IRF1,MYC,STAT3,STAT5A,STAT5B
Acute Myeloid Leukemia Signaling	4.58	0.0659	0.447	MYC,NFKB2,RUNX1,STAT3,STAT5A,STAT5B
Small Cell Lung Cancer Signaling	4.45	0.0625	#NUM!	E2F1,E2F2,E2F3,MYC,NFKB2,RXRG
Regulation of the Epithelial-Mesenchymal Transition Pathway	4.42	0.041	#NUM!	ETS1,FOXC2,HIF1A,NFKB2,NOTCH2,NOTCH4,SMAD4,STAT3
HER-2 Signaling in Breast Cancer	4.41	0.0408	2.121	ELF4,ELK3,ETS1,FOXO3,MYC,NFKB2,SMAD4,STAT3
Circadian Rhythm Signaling	4.25	0.121	#NUM!	ATF4,BHLHE40,CREB5,NR1D1
Aryl Hydrocarbon Receptor Signaling	4.13	0.044	1.89	E2F1,MYC,NFIX,NFKB2,NR2F1,RARG,RXRG
Cell Cycle Regulation by BTG Family Proteins	4.05	0.108	2	E2F1,E2F2,E2F3,E2F7
Th1 Pathway	3.87	0.0492	1.342	IRF1,NFATC4,NOTCH2,NOTCH4,RUNX3,STAT3
Estrogen-Dependent Breast Cancer Signaling	3.82	0.0633	0.447	ATF4,CREB5,NFKB2,STAT5A,STAT5B
Role of BRCA1 in DNA Damage Response	3.79	0.0625	-2	ATF1,E2F1,E2F2,E2F3,E2F7
FLT3 Signaling in Hematopoietic Progenitor Cells	3.79	0.0625	0.447	ATF4,CREB5,STAT3,STAT5A,STAT5B
B Cell Receptor Signaling	3.59	0.0361	0	ATF4,BCL6,CREB5,ETS1,NFATC4,NFKB2,PAX5
Iron homeostasis signaling pathway	3.56	0.0432	#NUM!	HIF1A,SMAD1,SMAD4,STAT3,STAT5A,STAT5B
Unfolded protein response	3.55	0.0556	2.236	ATF4,ATF6,CEBPB,CEBPG,PPARG
Non-Small Cell Lung Cancer Signaling	3.46	0.0532	#NUM!	E2F1,E2F2,E2F3,FOXO3,RXRG
Systemic Lupus Erythematosus In B Cell Signaling Pathway	3.38	0.0289	0.707	FOXO3,FOXO6,IRF3,IRF7,MYC,NFATC4,NFKB2,STAT3
Autophagy	3.35	0.0329	1.89	ATF4,CREB5,E2F1,FOXO3,HIF1A,MYC,NFKB2
Role of CHK Proteins in Cell Cycle Checkpoint Control	3.31	0.0702	-2	E2F1,E2F2,E2F3,E2F7
Molecular Mechanisms of Cancer	3.22	0.0225	#NUM!	E2F1,E2F2,E2F3,E2F7,GLI1,HIF1A,MYC,NFKB2,SMAD1,SMAD4
Telomerase Signaling	3.2	0.0467	2	E2F1,ELF4,ELK3,ETS1,MYC
Thrombopoietin Signaling	3.15	0.0635	0	MYC,STAT3,STAT5A,STAT5B
ErbB2-ErbB3 Signaling	3.1	0.0615	0	MYC,STAT3,STAT5A,STAT5B
Tumor Microenvironment Pathway	2.98	0.0335	1.633	FOXO3,FOXO6,HIF1A,MYC,NFKB2,STAT3
GM-CSF Signaling	2.97	0.0571	0	ETS1,RUNX1,STAT3,STAT5B
Growth Hormone Signaling	2.95	0.0563	0	SRF,STAT3,STAT5A,STAT5B
LXR/RXR Activation	2.93	0.0407	-1	IRF3,MLXIPL,NFKB2,NR1H3,RXRG
VDR/RXR Activation	2.8	0.0513	#NUM!	CEBPB,KLF4,RUNX2,RXRG
Th2 Pathway	2.72	0.0365	-1.342	NOTCH2,NOTCH4,RUNX3,STAT5A,STAT5B
TR/RXR Activation	2.68	0.0476	#NUM!	HIF1A,KLF9,RXRG,THRA
Cyclins and Cell Cycle Regulation	2.68	0.0476	2	E2F1,E2F2,E2F3,E2F7
Role of RIG1-like Receptors in Antiviral Innate Immunity	2.5	0.0652	#NUM!	IRF3,IRF7,NFKB2
FAT10 Cancer Signaling Pathway	2.4	0.06	#NUM!	NFKB2,SMAD4,STAT3
Sumoylation Pathway	2.36	0.0388	0	AR,ETS1,NFKB2,SMAD4
Mouse Embryonic Stem Cell Pluripotency	2.35	0.0385	1	MYC,SMAD1,SMAD4,STAT3
Estrogen Receptor Signaling	2.34	0.0198	2.121	ATF4,CREB5,FOXO3,FOXO6,HIF1A,MYC,NFKB2,RUNX2
Breast Cancer Regulation by Stathmin1	2.32	0.0169	2.53	ATF4,CREB5,E2F1,E2F2,E2F3,E2F7,FOXM1,HIF1A,NFKB2,STAT3
Glioblastoma Multiforme Signaling	2.31	0.0292	#NUM!	E2F1,E2F2,E2F3,E2F7,MYC
Transcriptional Regulatory Network in Embryonic Stem Cells	2.3	0.0556	#NUM!	GATA6,SKIL,STAT3
Erythropoietin Signaling Pathway	2.25	0.0282	-0.447	FOXO3,HIF1A,NFKB2,STAT5A,STAT5B
Bladder Cancer Signaling	2.18	0.0345	#NUM!	E2F1,E2F2,E2F3,MYC
Retinoic acid Mediated Apoptosis Signaling	2.17	0.05	#NUM!	IRF1,RARG,RXRG
Role of NANOG in Mammalian Embryonic Stem Cell Pluripotency	2.13	0.0333	#NUM!	GATA6,SMAD1,SMAD4,STAT3
Endoplasmic Reticulum Stress Pathway	2.1	0.0952	#NUM!	ATF4,ATF6
Regulation Of The Epithelial Mesenchymal Transition By Growth Factors Pathway	2.1	0.026	2.236	ETS1,FOXC2,NFKB2,SMAD4,STAT3
PPARα/RXRα Activation	2.09	0.0259	0.447	NFKB2,NR2F1,PPARA,SMAD4,STAT5B
Glioma Signaling	2.08	0.0323	#NUM!	E2F1,E2F2,E2F3,E2F7
Activation of IRF by Cytosolic Pattern Recognition Receptors	2.08	0.0462	#NUM!	IRF3,IRF7,NFKB2
FXR/RXR Activation	2.06	0.0317	#NUM!	MLXIPL,NR1H3,PPARA,PPARG
ILK Signaling	2.05	0.0253	2.236	ATF4,CREB5,HIF1A,MYC,NFKB2
Adrenomedullin signaling pathway	2.04	0.0251	1.342	CEBPB,HIF1A,NFKB2,PPARG,RXRG
Cardiomyocyte Differentiation via BMP Receptors	2.03	0.087	#NUM!	SMAD1,SMAD4
P2Y Purigenic Receptor Signaling Pathway	2.02	0.031	2	ATF4,CREB5,MYC,NFKB2
HGF Signaling	1.99	0.0303	#NUM!	ELF4,ELK3,ETS1,STAT3
Hypoxia Signaling in the Cardiovascular System	1.92	0.0405	#NUM!	ATF4,CREB5,HIF1A
Angiopoietin Signaling	1.88	0.039	#NUM!	NFKB2,STAT5A,STAT5B
Endocannabinoid Cancer Inhibition Pathway	1.87	0.028	-1	ATF4,CREB5,HIF1A,MYC
BEX2 Signaling Pathway	1.82	0.037	#NUM!	HIF1A,NFKB2,STAT3
PEDF Signaling	1.78	0.0357	#NUM!	NFKB2,PPARG,SRF
Role of Hypercytokinemia/hyperchemokinemia in the Pathogenesis of Influenza	1.75	0.0349	#NUM!	IRF3,IRF7,NFKB2
PDGF Signaling	1.75	0.0349	#NUM!	MYC,SRF,STAT3
Regulation Of The Epithelial Mesenchymal Transition In Development Pathway	1.74	0.0345	#NUM!	GLI1,HIF1A,NFKB2
Melanocyte Development and Pigmentation Signaling	1.65	0.0319	#NUM!	ATF4,CREB5,SOX10
ATM Signaling	1.61	0.0309	#NUM!	ATF1,ATF4,CREB5
p53 Signaling	1.6	0.0306	#NUM!	E2F1,HIF1A,TP63
IGF-1 Signaling	1.54	0.0288	#NUM!	FOXO3,SRF,STAT3
Opioid Signaling Pathway	1.49	0.0181	2.236	ATF4,CREB5,MYC,NFKB2,SRF
Antioxidant Action of Vitamin C	1.45	0.0268	#NUM!	NFKB2,STAT5A,STAT5B
iNOS Signaling	1.44	0.0426	#NUM!	IRF1,NFKB2
Neuregulin Signaling	1.41	0.0256	#NUM!	MYC,STAT5A,STAT5B
NGF Signaling	1.4	0.0254	#NUM!	ATF4,CREB5,NFKB2
Myc Mediated Apoptosis Signaling	1.39	0.04	#NUM!	MYC,NFKB2
Endocannabinoid Developing Neuron Pathway	1.35	0.0244	#NUM!	ATF4,CREB5,STAT3
Thrombin Signaling	1.34	0.019	0	GATA2,GATA5,GATA6,NFKB2
EGF Signaling	1.32	0.0364	#NUM!	SRF,STAT3

## Sheet: Metabolism
Insulin Secretion Signaling Pathway	1.54	0.0187	0.447	ATF4,CREB5,STAT3,STAT5A,STAT5B
Sirtuin Signaling Pathway	3.95	0.0308	-1.414	E2F1,FOXO3,HIF1A,MYC,NFKB2,NR1H3,PPARA,PPARG,STAT3
PFKFB4 Signaling Pathway	1.46	0.0435	#NUM!	ATF4,CREB5

## Sheet: Immune system
B Cell Receptor Signaling	0.00025704	ATF4,BCL6,CREB5,ETS1,NFATC4,NFKB2,PAX5
B Cell Receptor Signaling	0.00025704	ATF4,BCL6,CREB5,ETS1,NFATC4,NFKB2,PAX5
PI3K Signaling in B Lymphocytes	0.000323594	ATF1,ATF4,ATF6,FOXO3,NFATC4,NFKB2
Systemic Lupus Erythematosus In B Cell Signaling Pathway	0.000416869	FOXO3,FOXO6,IRF3,IRF7,MYC,NFATC4,NFKB2,STAT3
TREM1 Signaling	0.00151356	NFKB2,STAT3,STAT5A,STAT5B
Role of PKR in Interferon Induction and Antiviral Response	0.0018197	E2F1,IRF1,IRF3,NFKB2,STAT3
Oncostatin M Signaling	0.00263027	STAT3,STAT5A,STAT5B
Role of RIG1-like Receptors in Antiviral Innate Immunity	0.00316228	IRF3,IRF7,NFKB2
Role of Macrophages, Fibroblasts and Endothelial Cells in Rheumatoid Arthritis	0.00501187	ATF4,CEBPB,CEBPG,CREB5,MYC,NFATC4,STAT3
MSP-RON Signaling In Macrophages Pathway	0.00676083	ATF4,CREB5,NFKB2,STAT3
CD40 Signaling	0.00912011	ATF1,NFKB2,STAT3
Role of JAK1, JAK2 and TYK2 in Interferon Signaling	0.0120226	NFKB2,STAT3
Neuroinflammation Signaling Pathway	0.0158489	ATF4,CREB5,IRF3,IRF7,NFATC4,NFKB2
FGF Signaling	0.0165959	ATF4,CREB5,STAT3
April Mediated Signaling	0.0295121	NFATC4,NFKB2
B Cell Activating Factor Signaling	0.030903	NFATC4,NFKB2
Production of Nitric Oxide and Reactive Oxygen Species in Macrophages	0.0346737	IRF1,IRF8,NFKB2,PPARA

## Sheet: Signalling pathways
ERK/MAPK Signaling	5.91	0.0467	3	ATF1,ATF4,CREB5,ELF4,ELK3,ETS1,MYC,PPARG,SRF,STAT3
Wnt/β-catenin Signaling	4.8	0.0462	0.707	MYC,RARG,SOX10,SOX13,SOX17,SOX18,SOX6,SOX9
JAK/Stat Signaling	3.74	0.061	0.447	CEBPB,NFKB2,STAT3,STAT5A,STAT5B
HIPPO signaling	3.67	0.0588	#NUM!	SMAD1,SMAD4,TEAD1,TEAD2,TEAD4
Role of JAK family kinases in IL-6-type Cytokine Signaling	3.28	0.12	#NUM!	STAT3,STAT5A,STAT5B
Wnt/Ca+ pathway	3.12	0.0625	1	ATF4,CREB5,NFATC4,NFKB2
p38 MAPK Signaling	3.01	0.0424	2.236	ATF1,ATF4,CREB5,MYC,SRF
Role of JAK2 in Hormone-like Cytokine Signaling	2.88	0.0882	#NUM!	STAT3,STAT5A,STAT5B
Role of JAK1 and JAK3 in γc Cytokine Signaling	2.01	0.0435	#NUM!	STAT3,STAT5A,STAT5B
Role of JAK1, JAK2 and TYK2 in Interferon Signaling	1.92	0.0769	#NUM!	NFKB2,STAT3
Protein Kinase A Signaling	1.83	0.0174	1.633	ATF1,ATF4,CREB5,CREM,NFATC4,NFKB2,SMAD4
LPS-stimulated MAPK Signaling	1.76	0.0353	#NUM!	ATF1,NFKB2,SRF
Notch Signaling	1.61	0.0526	#NUM!	NOTCH2,NOTCH4
Dopamine-DARPP32 Feedback in cAMP Signaling	1.54	0.0221	#NUM!	ATF1,ATF4,CREB5,CREM

## Sheet: Fibrosis
Hepatic Fibrosis Signaling Pathway	4.08	0.0263	0.905	ATF4,CEBPB,CREB5,GLI1,HIF1A,KLF9,MYC,NFKB2,PPARG,SMAD4,STAT3
TGF-β Signaling	3.42	0.0521	1.342	IRF7,RUNX2,RUNX3,SMAD1,SMAD4
ILK Signaling	2.05	0.0253	2.236	ATF4,CREB5,HIF1A,MYC,NFKB2

## Sheet: Interleukin pathway
IL-7 Signaling Pathway	6.17	0.0897	0	BCL6,FOXO3,FOXO6,MYC,PAX5,STAT5A,STAT5B
IL-9 Signaling	4.14	0.114	0	NFKB2,STAT3,STAT5A,STAT5B
IL-15 Signaling	3.87	0.0649	0.447	MYC,NFKB2,STAT3,STAT5A,STAT5B
IL-23 Signaling Pathway	3.67	0.087	2	HIF1A,NFKB2,RUNX1,STAT3
IL-22 Signaling	3.33	0.125	#NUM!	STAT3,STAT5A,STAT5B
IL-12 Signaling and Production in Macrophages	2.74	0.0368	#NUM!	CEBPB,IRF1,IRF8,NFKB2,PPARG
Role of IL-17F in Allergic Inflammatory Airway Diseases	2.53	0.0667	#NUM!	ATF4,CREB5,NFKB2
Role of IL-17F in Allergic Inflammatory Airway Diseases	2.53	0.0667	#NUM!	ATF4,CREB5,NFKB2
IL-6 Signaling	2.03	0.0312	2	CEBPB,NFKB2,SRF,STAT3
IL-3 Signaling	1.85	0.038	#NUM!	STAT3,STAT5A,STAT5B
IL-17A Signaling in Fibroblasts	1.61	0.0526	#NUM!	CEBPB,NFKB2
IL-15 Production	1.35	0.0244	#NUM!	IRF1,IRF3,NFKB2
