# Supplementary material for: Atrioventricular node dysfunction in pressure overload-induced heart failure—Involvement of the immune system and transcriptomic remodelling
Source: Front Pharmacol. 2023 Apr 4;14:1083910. doi: 10.3389/fphar.2023.1083910 (PMC10110994; doi:10.3389/fphar.2023.1083910)
Supplement: Supplementary file 3 [file Table1.XLSX]

## Sheet: Sheet1
GeneID	GeneSymbol	Control - Mean	Control - SEM	Control - n	HF - Mean	HF - SEM	HF - n	HF/Sham (%)	P-value	P-adj value
ENSMUSG00000043719.14	Col6a6	5178.39	257.042	3	1946.13	82.0009	3	37.5817	6.64e-48	1.12e-43
ENSMUSG00000060187.4	Lrrc10	3016.04	192.268	3	7770.32	232.715	3	257.633	3.91e-44	3.31e-40
ENSMUSG00000024803.9	Ankrd1	85469.1	4496.59	3	277950	27322.2	3	325.205	1.05e-43	5.94e-40
ENSMUSG00000031461.4	Myom2	45602.7	307.483	3	90826.2	3337.1	3	199.168	1.01e-41	4.27e-38
ENSMUSG00000031574.8	Star	71.0417	4.28705	3	444.399	46.4547	3	625.546	6.49e-41	2.2e-37
ENSMUSG00000021091.8	Serpina3n	1657.03	81.4705	3	7741.76	1257.37	3	467.206	1.21e-40	3.41e-37
ENSMUSG00000027656.7	Ccn5	2777.09	146.478	3	6641.79	266.254	3	239.163	3.68e-39	8.88e-36
ENSMUSG00000029167.13	Ppargc1a	3450.4	135.055	3	7065.51	126.033	3	204.774	2.01e-37	4.26e-34
ENSMUSG00000051067.8	Lingo3	608.391	8.22478	3	201.264	5.68619	3	33.0814	4.42e-36	8.3e-33
ENSMUSG00000061878.15	Sphk1	238.45	3.35315	3	675.477	15.6577	3	283.278	4.92e-35	8.31e-32
ENSMUSG00000007682.6	Dio2	256.703	41.5682	3	1097.99	58.9116	3	427.728	6.02e-34	9.26e-31
ENSMUSG00000090799.2	Klhl33	1625.12	20.8523	3	718.193	31.8601	3	44.1932	6.76e-34	9.53e-31
ENSMUSG00000024529.14	Lox	456.413	43.8782	3	1537.29	124.776	3	336.82	2.65e-32	3.45e-29
ENSMUSG00000024222.17	Fkbp5	1909.62	217.26	3	7243.98	976.814	3	379.342	2.03e-31	2.45e-28
ENSMUSG00000030022.14	Adamts9	709.991	45.8237	3	2007.88	160.088	3	282.804	4.13e-31	4.65e-28
ENSMUSG00000030096.8	Slc6a6	5002.34	350.57	3	13893.6	1280.38	3	277.742	7.63e-31	8.06e-28
ENSMUSG00000019997.11	Ccn2	16637.8	1822.08	3	55893.7	6554.29	3	335.945	1.32e-28	1.31e-25
ENSMUSG00000020612.16	Prkar1a	20936.5	680.044	3	36909.7	681.473	3	176.293	2.11e-28	1.98e-25
ENSMUSG00000046694.6	Tent5b	55.3201	4.05779	3	421.47	88.93	3	761.875	1.07e-27	9.49e-25
ENSMUSG00000023959.10	Clic5	10096.1	449.486	3	24648.4	2409.81	3	244.138	2.48e-27	2.1e-24
ENSMUSG00000010307.7	Tmem86a	4849.34	226.421	3	2264.2	129.112	3	46.691	5.05e-27	4.07e-24
ENSMUSG00000018822.7	Sfrp5	7869.96	955.902	3	2751.8	190.661	3	34.9659	4.34e-26	3.34e-23
ENSMUSG00000027820.12	Mme	805.533	31.5361	3	308.68	23.3033	3	38.32	1.23e-25	9.08e-23
ENSMUSG00000068196.5	Col8a1	1911.87	269.393	3	5477.24	182.509	3	286.486	4.67e-24	3.29e-21
ENSMUSG00000026879.14	Gsn	639770	3329.5	3	402723	10566.8	3	62.9481	3.06e-23	2.07e-20
ENSMUSG00000028369.15	Svep1	1578.11	106.412	3	3488.26	223.665	3	221.041	4.79e-23	3.11e-20
ENSMUSG00000020032.14	Nuak1	2503.49	94.8263	3	4648.58	187.225	3	185.683	5.41e-23	3.39e-20
ENSMUSG00000022462.7	Slc38a2	8106.83	663.567	3	16822.9	586.027	3	207.515	1.41e-22	8.5e-20
ENSMUSG00000078566.8	Bnip3	2697.04	94.5336	3	4619.88	52.8558	3	171.295	2.14e-22	1.25e-19
ENSMUSG00000030208.15	Emp1	9382.93	423.676	3	16144.1	222.295	3	172.059	5.76e-22	3.25e-19
ENSMUSG00000042622.14	Maff	743.463	56.3771	3	1640.74	65.6982	3	220.688	9.42e-22	5.14e-19
ENSMUSG00000038777.19	Sema6c	1868.87	42.0923	3	825.996	78.4375	3	44.1976	2.33e-21	1.23e-18
ENSMUSG00000025902.13	Sox17	457.729	27.2347	3	1141.72	96.8244	3	249.43	2.48e-21	1.27e-18
ENSMUSG00000042225.3	Ammecr1	260.204	18.5977	3	638.444	23.2342	3	245.363	5.22e-21	2.6e-18
ENSMUSG00000037820.15	Tgm2	15168.5	836.303	3	36345.6	4279.76	3	239.613	8.92e-21	4.31e-18
ENSMUSG00000056973.6	Ces1d	4682.83	586.216	3	1892.89	57.5146	3	40.4219	1.15e-20	5.38e-18
ENSMUSG00000032925.16	Itgbl1	2329.99	23.4011	3	4529.01	326.703	3	194.379	1.76e-20	8.05e-18
ENSMUSG00000074743.4	Thbd	5537.54	91.2191	3	8630.8	145.074	3	155.86	4.13e-20	1.84e-17
ENSMUSG00000087579.7	Hectd2os	276.075	42.5376	3	888.465	78.0662	3	321.82	5.76e-20	2.43e-17
ENSMUSG00000032177.17	Pde4a	7611.45	147.881	3	4744.21	121.68	3	62.3299	5.67e-20	2.43e-17
ENSMUSG00000018143.10	Mafk	2848.45	206.719	3	5389.35	11.957	3	189.203	9.68e-20	3.99e-17
ENSMUSG00000042895.6	Abra	1377.33	204.982	3	3625.8	188.768	3	263.249	1.07e-19	4.32e-17
ENSMUSG00000026208.9	Des	67785.1	1912.3	3	113284	4725.32	3	167.123	1.18e-19	4.64e-17
ENSMUSG00000040147.14	Maob	7744.86	243.834	3	4861.02	18.9749	3	62.7645	1.34e-19	5.14e-17
ENSMUSG00000064246.10	Chil1	131.063	13.8685	3	492.393	72.103	3	375.693	1.48e-19	5.58e-17
ENSMUSG00000022018.7	Rgcc	635.7	67.5697	3	1553.86	91.7184	3	244.433	2.31e-19	8.5e-17
ENSMUSG00000027875.12	Hmgcs2	3176.1	274.216	3	1424.4	105.376	3	44.8473	3.72e-19	1.31e-16
ENSMUSG00000039376.13	Synpo2l	11480.9	670.785	3	26792.4	3321.47	3	233.365	3.7e-19	1.31e-16
ENSMUSG00000049871.14	Nlrc3	179.025	18.2451	3	496.892	28.5955	3	277.554	4.37e-19	1.48e-16
ENSMUSG00000018554.13	Ybx2	824.237	24.839	3	420.035	5.27992	3	50.9605	4.3e-19	1.48e-16
ENSMUSG00000026822.14	Lcn2	189.723	9.17829	3	566.853	70.2739	3	298.78	7.49e-19	2.48e-16
ENSMUSG00000046480.6	Scn4b	1633.85	123.178	3	795.571	26.3965	3	48.6931	8.64e-19	2.81e-16
ENSMUSG00000052135.8	Foxo6	569.551	39.0562	3	236.714	9.20949	3	41.5615	1.18e-18	3.78e-16
ENSMUSG00000047330.8	Kcne4	411.582	30.3454	3	871.335	18.2658	3	211.704	2.03e-18	6.36e-16
ENSMUSG00000028776.14	Tinagl1	2703.84	105.973	3	5542.4	509.375	3	204.983	3.94e-18	1.21e-15
ENSMUSG00000014592.20	Camta1	3954.9	139.635	3	6587.02	222.306	3	166.554	4.12e-18	1.24e-15
ENSMUSG00000028862.6	Map3k6	1812.66	174.406	3	4441.06	522.003	3	245.002	1.32e-17	3.91e-15
ENSMUSG00000001027.7	Scn4a	1413.75	21.4502	3	814.892	25.395	3	57.6405	1.78e-17	5.19e-15
ENSMUSG00000019944.14	Rhobtb1	4967.86	141.052	3	8715.5	518.051	3	175.438	1.95e-17	5.58e-15
ENSMUSG00000025608.9	Podxl	9370.43	415.064	3	15322.1	413.678	3	163.515	2.47e-17	6.95e-15
ENSMUSG00000032860.5	P2ry2	1408.69	80.0996	3	2498.36	44.4425	3	177.353	2.55e-17	7.08e-15
ENSMUSG00000007659.18	Bcl2l1	2658.08	112.131	3	4843.29	304.003	3	182.21	2.78e-17	7.58e-15
ENSMUSG00000024558.12	Mapk4	376.404	17.0288	3	809.9	54.7545	3	215.168	2.89e-17	7.76e-15
ENSMUSG00000044456.16	Rin3	1284.46	46.8419	3	2274.26	101.063	3	177.059	3.07e-17	8.12e-15
ENSMUSG00000027022.14	Xirp2	18075.5	1996.03	3	41759.1	3960.19	3	231.026	3.91e-17	1.02e-14
ENSMUSG00000037519.17	Ppfia1	2459.84	57.6499	3	4164.88	200.525	3	169.315	4.08e-17	1.05e-14
ENSMUSG00000019848.14	Popdc3	657.302	57.2403	3	1332.08	18.1223	3	202.659	5.18e-17	1.31e-14
ENSMUSG00000036880.10	Acaa2	28696.9	264.065	3	20134.8	56.8531	3	70.1638	7.23e-17	1.77e-14
ENSMUSG00000010492.10	Uckl1os	208.027	13.2155	3	58.427	5.0435	3	28.0863	7.12e-17	1.77e-14
ENSMUSG00000014813.9	Stc1	394.615	58.4489	3	1162.83	140.927	3	294.674	8.38e-17	2.03e-14
ENSMUSG00000027377.2	Mall	544.766	27.1273	3	1037.91	36.8067	3	190.523	1.37e-16	3.2e-14
ENSMUSG00000034684.12	Sema3f	2458.87	104.147	3	4140.3	142.508	3	168.382	1.38e-16	3.2e-14
ENSMUSG00000021573.15	Tppp	2734.2	101.074	3	1683.79	5.62855	3	61.5825	1.37e-16	3.2e-14
ENSMUSG00000032363.15	Adamts7	2150.57	146.251	3	1168.87	26.5693	3	54.3518	1.47e-16	3.35e-14
ENSMUSG00000031626.18	Sorbs2	21209	1280.98	3	38411.6	2214.13	3	181.11	1.85e-16	4.18e-14
ENSMUSG00000046034.8	Otulin	1085.49	44.4869	3	1855.77	45.0346	3	170.962	2.24e-16	4.98e-14
ENSMUSG00000020407.13	Upp1	81.6218	6.77504	3	276.766	30.3435	3	339.083	3.38e-16	7.43e-14
ENSMUSG00000028273.15	Pdlim5	16997.7	894.675	3	30240.6	1853.18	3	177.91	3.47e-16	7.52e-14
ENSMUSG00000027956.11	Tmem144	818.286	73.4234	3	1661.62	75.7273	3	203.061	4.54e-16	9.72e-14
ENSMUSG00000030662.10	Ipo5	8551.28	249.76	3	12793.5	128.292	3	149.609	5.91e-16	1.23e-13
ENSMUSG00000021870.17	Slmap	7090.1	144.228	3	11582	607.394	3	163.354	5.91e-16	1.23e-13
ENSMUSG00000090698.2	Apold1	1987.08	131.45	3	3957.96	312.642	3	199.185	7.61e-16	1.57e-13
ENSMUSG00000075705.12	Msrb1	2802.98	62.2817	3	4301.23	87.5677	3	153.452	7.87e-16	1.6e-13
ENSMUSG00000022246.14	Rai14	957.835	45.6465	3	1660.53	42.853	3	173.363	1.1e-15	2.21e-13
ENSMUSG00000030748.9	Il4ra	1609.1	67.9568	3	3058.18	241.185	3	190.055	1.5e-15	2.98e-13
ENSMUSG00000032712.16	Resf1	1446.04	18.7895	3	2390.6	104.607	3	165.32	1.6e-15	3.16e-13
ENSMUSG00000032578.7	Cish	4268.73	253.406	3	8794.82	911.819	3	206.029	2.27e-15	4.41e-13
ENSMUSG00000039361.11	Picalm	8565.15	384.578	3	20447.8	3442.09	3	238.733	3.17e-15	6.08e-13
ENSMUSG00000029862.16	Clcn1	1228.39	38.7705	3	532.502	70.6812	3	43.3496	3.46e-15	6.58e-13
ENSMUSG00000024486.6	Hbegf	1361.25	15.8858	3	2141.49	52.306	3	157.318	3.59e-15	6.75e-13
ENSMUSG00000034255.17	Arhgap27	1110.57	54.5153	3	1953.01	89.3091	3	175.857	5.08e-15	9.43e-13
ENSMUSG00000023067.14	Cdkn1a	2484.44	359.506	3	6107.02	608.936	3	245.811	5.71e-15	1.05e-12
ENSMUSG00000061718.12	Ppp1r1b	4992.51	323.996	3	1939.46	319.579	3	38.8475	6.09e-15	1.11e-12
ENSMUSG00000032435.9	Dync1li1	3060.4	83.192	3	4628.54	71.1561	3	151.24	6.45e-15	1.16e-12
ENSMUSG00000024008.16	Cpne5	8554.68	1026.97	3	3917.2	285.265	3	45.7901	7.22e-15	1.29e-12
ENSMUSG00000031382.14	Asb11	2667.94	126.567	3	4366.34	132.284	3	163.66	7.66e-15	1.35e-12
ENSMUSG00000037185.9	Krt80	236.965	34.5327	3	613.19	34.2027	3	258.769	7.97e-15	1.39e-12
ENSMUSG00000004939.7	Nmrk2	156.507	29.1067	3	1684.27	389.72	3	1076.16	8.34e-15	1.44e-12
ENSMUSG00000006262.15	Mob1b	1844.95	31.1573	3	2906.88	104.999	3	157.559	1.22e-14	2.08e-12
ENSMUSG00000019810.15	Fuca2	6540.15	594.129	3	11814.3	288.369	3	180.643	1.23e-14	2.09e-12
ENSMUSG00000044813.15	Shb	1244.59	13.7622	3	2105.18	114.393	3	169.147	1.29e-14	2.16e-12
ENSMUSG00000018167.10	Stard3	2795.51	112.69	3	1732.19	45.6574	3	61.9632	1.38e-14	2.29e-12
ENSMUSG00000004043.14	Stat5a	2285.03	62.7702	3	1465.94	20.4256	3	64.1541	1.68e-14	2.75e-12
ENSMUSG00000032666.16	1700025G04Rik	1978.73	183.962	3	3918.28	264.847	3	198.02	1.87e-14	3.04e-12
ENSMUSG00000073418.4	C4b	12509.1	468.269	3	22642.8	2007.64	3	181.01	2.31e-14	3.72e-12
ENSMUSG00000027293.13	Ehd4	23982.5	1033.04	3	42868.8	3415.5	3	178.75	2.44e-14	3.89e-12
ENSMUSG00000021109.13	Hif1a	3007.81	97.2356	3	4571.34	73.6647	3	151.982	2.46e-14	3.89e-12
ENSMUSG00000000693.10	Loxl3	1565.38	36.7969	3	2416.84	45.5682	3	154.393	2.8e-14	4.39e-12
ENSMUSG00000045573.9	Penk	2178.51	129.411	3	1254.3	41.1951	3	57.5761	2.98e-14	4.62e-12
ENSMUSG00000054252.18	Fgfr3	1286.09	97.4421	3	2287.4	61.5785	3	177.857	4.92e-14	7.56e-12
ENSMUSG00000033595.7	Lgi3	946.63	87.443	3	446.415	26.6859	3	47.1584	5.88e-14	8.95e-12
ENSMUSG00000013089.15	Etv5	804.58	67.6812	3	1564.87	91.2856	3	194.496	6.59e-14	9.95e-12
ENSMUSG00000006740.14	Kif5b	6551.54	258.546	3	10903.5	671.432	3	166.426	6.98e-14	1.04e-11
ENSMUSG00000041324.14	Inhba	1036.69	37.4586	3	1932.59	162.306	3	186.42	8.38e-14	1.24e-11
ENSMUSG00000035673.10	Sbno2	1871.36	61.2243	3	3185.1	200.422	3	170.203	9.14e-14	1.34e-11
ENSMUSG00000053093.16	Myh7	22353.5	6336.45	3	229877	31197.3	3	1028.37	1.21e-13	1.76e-11
ENSMUSG00000039167.12	Adgrl4	2056.8	24.2494	3	3127.09	102.929	3	152.036	1.53e-13	2.21e-11
ENSMUSG00000003518.13	Dusp3	7747.99	172.267	3	11129.4	199.791	3	143.643	1.9e-13	2.72e-11
ENSMUSG00000026479.13	Lamc2	394.249	45.6262	3	887.357	65.3023	3	225.075	2e-13	2.84e-11
ENSMUSG00000056271.13	Lman1l	44.5535	11.2419	3	234.854	50.3009	3	527.129	2.04e-13	2.88e-11
ENSMUSG00000050189.4	Etos1	181.945	50.3057	3	31.1362	2.84229	3	17.1129	2.13e-13	2.98e-11
ENSMUSG00000053964.17	Lgals4	2537.11	345.475	3	1089.13	112.676	3	42.9277	2.32e-13	3.22e-11
ENSMUSG00000031785.16	Adgrg1	2540.82	150.376	3	4254.97	181.42	3	167.464	3.13e-13	4.3e-11
ENSMUSG00000058690.14	Ccser2	9015.76	46.9079	3	12819.2	334.915	3	142.186	3.69e-13	4.99e-11
ENSMUSG00000023087.15	Noct	1168.68	110.511	3	2271.11	133.978	3	194.331	3.68e-13	4.99e-11
ENSMUSG00000030352.15	Tspan9	6650.33	58.4642	3	9748.68	341.287	3	146.589	3.82e-13	5.12e-11
ENSMUSG00000026564.9	Dusp27	2331.41	48.7291	3	3595.17	146.944	3	154.206	4.82e-13	6.42e-11
ENSMUSG00000064294.12	Aox3	700.952	97.0649	3	296.079	13.1925	3	42.2396	5.11e-13	6.75e-11
ENSMUSG00000014846.12	Tppp3	6256.77	408.56	3	3718.67	157.732	3	59.4343	5.21e-13	6.82e-11
ENSMUSG00000039457.4	Ppl	3418.09	169.689	3	1814.24	172.376	3	53.0776	5.26e-13	6.84e-11
ENSMUSG00000071713.6	Csf2rb	396.017	7.74436	3	875.469	108.088	3	221.069	5.58e-13	7.2e-11
ENSMUSG00000025993.10	Slc40a1	1756	130.972	3	865.715	88.8851	3	49.3003	5.69e-13	7.29e-11
ENSMUSG00000034390.16	Cmip	1137.18	49.5195	3	1958.84	115.687	3	172.254	6.44e-13	8.19e-11
ENSMUSG00000016763.15	Scube1	459.812	18.6004	3	208.88	20.3934	3	45.4271	6.7e-13	8.46e-11
ENSMUSG00000090066.2	1110002E22Rik	3852.47	152.433	3	6022.12	243.627	3	156.318	6.79e-13	8.51e-11
ENSMUSG00000021180.9	Rps6ka5	1347.58	23.7844	3	791.244	49.0001	3	58.716	1.02e-12	1.27e-10
ENSMUSG00000031442.21	Mcf2l	1526.9	104.25	3	3058.61	333.787	3	200.315	1.08e-12	1.33e-10
ENSMUSG00000032902.1	Slc16a1	3762.95	361.636	3	7163.51	555.983	3	190.369	1.16e-12	1.42e-10
ENSMUSG00000023828.3	Slc22a3	862.489	62.7049	3	460.911	13.3037	3	53.4396	1.33e-12	1.61e-10
ENSMUSG00000020542.18	Myocd	1588.79	60.3177	3	2996.13	322.086	3	188.579	1.42e-12	1.71e-10
ENSMUSG00000047298.3	Kcnv2	330.271	18.5682	3	145.974	8.60754	3	44.1983	1.48e-12	1.77e-10
ENSMUSG00000097697.2	4833412C05Rik	17.1877	3.58286	3	107.802	17.4427	3	627.203	1.69e-12	1.98e-10
ENSMUSG00000071714.7	Csf2rb2	284.237	13.2224	3	671.444	93.9746	3	236.227	1.68e-12	1.98e-10
ENSMUSG00000023259.16	Slc26a6	866.639	3.35337	3	516.443	19.5769	3	59.5914	1.7e-12	1.98e-10
ENSMUSG00000043091.9	Tuba1c	531.837	61.5219	3	1092.19	55.8166	3	205.361	1.68e-12	1.98e-10
ENSMUSG00000022094.15	Slc39a14	2707.84	197.455	3	4771.96	307.177	3	176.227	1.73e-12	2e-10
ENSMUSG00000033044.12	Dhrs7c	8713.17	397.332	3	5330.22	324.242	3	61.1743	2.03e-12	2.33e-10
ENSMUSG00000011263.16	Exoc3l2	385.166	22.9946	3	711.045	26.0698	3	184.607	2.22e-12	2.52e-10
ENSMUSG00000017774.19	Myo1c	9589.62	191.807	3	13377.6	183.535	3	139.5	2.2e-12	2.52e-10
ENSMUSG00000028035.13	Dnajb4	4368.78	153.822	3	6368.48	79.4529	3	145.772	2.51e-12	2.83e-10
ENSMUSG00000031503.13	Col4a2	16824.3	1370.05	3	36028.1	5145.57	3	214.143	2.99e-12	3.34e-10
ENSMUSG00000086233.1	Gm11816	225.659	30.0455	3	71.3437	6.13407	3	31.6156	3e-12	3.34e-10
ENSMUSG00000003228.9	Grk5	5339.55	155.81	3	7786.4	198.218	3	145.825	3.07e-12	3.39e-10
ENSMUSG00000025537.12	Phkg1	4640.92	212.815	3	2504.31	251.819	3	53.9615	3.09e-12	3.39e-10
ENSMUSG00000047658.6	Gal3st3	796.002	29.1506	3	430.982	30.5306	3	54.1433	3.41e-12	3.72e-10
ENSMUSG00000068874.13	Selenbp1	6951.96	279.933	3	4216.42	283.539	3	60.6507	3.5e-12	3.8e-10
ENSMUSG00000043613.8	Mmp3	4624.42	317.557	3	7533.21	233.345	3	162.901	3.64e-12	3.9e-10
ENSMUSG00000000204.16	Slfn4	16.4991	3.42851	3	99.7276	14.6974	3	604.441	3.64e-12	3.9e-10
ENSMUSG00000035049.4	Rrp12	722.51	58.9668	3	1629.28	241.773	3	225.502	4e-12	4.26e-10
ENSMUSG00000079018.10	Ly6c1	2524.1	42.9769	3	4651.22	496.113	3	184.272	4.29e-12	4.54e-10
ENSMUSG00000022951.16	Rcan1	3939.13	637.634	3	8321.41	176.97	3	211.25	4.68e-12	4.92e-10
ENSMUSG00000049550.17	Clip1	9983.96	339.289	3	15139.3	676.736	3	151.636	5.03e-12	5.24e-10
ENSMUSG00000047746.14	Fbxo40	6872.52	437.685	3	10916.6	357.473	3	158.845	5.05e-12	5.24e-10
ENSMUSG00000054966.13	Lmntd1	9828.17	835.442	3	5145.2	491.195	3	52.3515	5.43e-12	5.6e-10
ENSMUSG00000031654.16	Cbln1	991.147	116.751	3	411	53.2606	3	41.4672	5.61e-12	5.71e-10
ENSMUSG00000038068.15	Rnf144b	1202.09	41.5147	3	2008.72	128.507	3	167.103	5.57e-12	5.71e-10
ENSMUSG00000045319.13	Proser2	269.874	4.48468	3	488.945	4.47865	3	181.175	5.94e-12	6.01e-10
ENSMUSG00000062929.8	Cfl2	7009.6	381.418	3	11053.7	450.536	3	157.694	6.36e-12	6.38e-10
ENSMUSG00000025213.11	Kazald1	1386.9	43.3491	3	825.123	49.2388	3	59.4939	6.38e-12	6.38e-10
ENSMUSG00000052374.16	Actn2	78908.7	3166.97	3	118236	4542.65	3	149.839	6.48e-12	6.45e-10
ENSMUSG00000036087.18	Slain2	5925.63	277.129	3	9215.32	396.31	3	155.516	6.66e-12	6.59e-10
ENSMUSG00000041920.14	Slc16a6	358.137	5.36452	3	639.029	30.9363	3	178.432	7.81e-12	7.68e-10
ENSMUSG00000026028.12	Trak2	10224.1	366.644	3	15203.3	557.904	3	148.701	7.98e-12	7.8e-10
ENSMUSG00000109754.1	Gm39214	391.15	23.0138	3	721.959	36.5165	3	184.573	9.42e-12	9.16e-10
ENSMUSG00000090889.1	Gm17428	474.675	24.4978	3	181.312	31.247	3	38.1971	9.78e-12	9.46e-10
ENSMUSG00000031502.11	Col4a1	26583.4	2049.01	3	54201.3	7334.54	3	203.891	1.02e-11	9.81e-10
ENSMUSG00000002346.16	Slc25a42	3997.58	380.717	3	2317.99	21.8152	3	57.985	1.27e-11	1.21e-09
ENSMUSG00000020256.14	Aldh1l2	2039.89	73.2018	3	1160.15	98.8361	3	56.873	1.32e-11	1.25e-09
ENSMUSG00000050064.14	Zfp697	723.573	38.8343	3	1531.54	218.636	3	211.663	1.32e-11	1.25e-09
ENSMUSG00000031994.13	Adamts8	402.088	39.18	3	3739.34	1116.11	3	929.978	1.39e-11	1.3e-09
ENSMUSG00000045092.8	S1pr1	4320.32	180.265	3	6763.35	343.461	3	156.548	1.4e-11	1.31e-09
ENSMUSG00000039883.5	Lrrc17	1569.97	99.4398	3	827.986	78.9478	3	52.739	1.55e-11	1.44e-09
ENSMUSG00000046818.7	Ddit4l	570.311	42.1276	3	262.176	28.3848	3	45.9706	1.59e-11	1.47e-09
ENSMUSG00000000555.8	Itga5	5380.19	216.673	3	8740.43	617.096	3	162.456	1.72e-11	1.57e-09
ENSMUSG00000021365.15	Nedd9	2493.88	181.001	3	4084.05	142.901	3	163.762	1.7e-11	1.57e-09
ENSMUSG00000073535.5	Gm5532	1365.21	110.407	3	2527.83	202.094	3	185.16	1.74e-11	1.58e-09
ENSMUSG00000056569.11	Mpz	369.076	101.634	3	97.9894	8.44641	3	26.55	1.76e-11	1.59e-09
ENSMUSG00000023232.17	Serinc2	82.9055	0.544417	3	201.997	5.3176	3	243.647	1.8e-11	1.61e-09
ENSMUSG00000104736.1	Gm33609	19.3163	3.14693	3	96.9998	10.7773	3	502.165	2.02e-11	1.81e-09
ENSMUSG00000024805.16	Pcgf5	2413.63	43.1364	3	3497.55	100.834	3	144.908	2.06e-11	1.83e-09
ENSMUSG00000046733.7	Gprc5a	102.678	9.92773	3	273.573	28.7188	3	266.438	2.13e-11	1.89e-09
ENSMUSG00000046997.5	Spsb4	438.648	34.3251	3	813.466	40.0799	3	185.448	2.16e-11	1.9e-09
ENSMUSG00000046345.5	Smco1	429.219	21.6026	3	219.328	8.9737	3	51.0995	2.21e-11	1.94e-09
ENSMUSG00000030401.16	Rtn2	4107.67	79.5083	3	2709.02	137.851	3	65.9504	2.32e-11	2.02e-09
ENSMUSG00000009687.14	Fxyd5	3117.86	57.6114	3	4430.39	105.538	3	142.097	2.91e-11	2.51e-09
ENSMUSG00000043079.17	Synpo	10566.7	494.263	3	15845.8	553.429	3	149.959	2.9e-11	2.51e-09
ENSMUSG00000023068.16	Nus1	2440.79	87.4453	3	3592.64	79.1751	3	147.192	3.14e-11	2.7e-09
ENSMUSG00000022995.16	Enah	7515.36	202.013	3	14085.3	1883.29	3	187.42	3.37e-11	2.88e-09
ENSMUSG00000017929.13	B4galt5	1594.89	6.18563	3	2290.32	42.7881	3	143.603	3.46e-11	2.92e-09
ENSMUSG00000000184.12	Ccnd2	9988.85	298.245	3	14445.6	501.315	3	144.617	3.47e-11	2.92e-09
ENSMUSG00000069917.7	Hba-a2	189.944	12.8229	3	585.384	127.01	3	308.187	3.46e-11	2.92e-09
ENSMUSG00000029223.12	Uchl1	1145.83	20.6698	3	2245.29	292.418	3	195.953	3.54e-11	2.96e-09
ENSMUSG00000067653.12	Ankrd23	313.049	67.0773	3	839.62	83.4208	3	268.207	4e-11	3.34e-09
ENSMUSG00000048387.8	Osr1	1056.18	35.5081	3	520.344	66.4249	3	49.2667	4.05e-11	3.36e-09
ENSMUSG00000031605.8	Klhl2	904.006	13.3846	3	1432.53	69.2988	3	158.464	4.16e-11	3.43e-09
ENSMUSG00000026558.13	Uck2	1783.88	102.096	3	3440.24	432.63	3	192.851	4.26e-11	3.5e-09
ENSMUSG00000028841.14	Cnksr1	155.995	37.3767	3	507.668	81.3011	3	325.438	6e-11	4.91e-09
ENSMUSG00000049134.15	Nrap	21557.9	2161.81	3	41462.6	4269.28	3	192.331	6.12e-11	4.97e-09
ENSMUSG00000035900.18	Gramd4	4951.22	58.5722	3	3532.93	91.2913	3	71.3548	6.2e-11	5.01e-09
ENSMUSG00000022893.14	Adamts1	4407.16	557.059	3	9282.12	1084.48	3	210.615	6.63e-11	5.34e-09
ENSMUSG00000033684.14	Qsox1	3745.48	75.6904	3	5441.8	215.234	3	145.29	6.76e-11	5.42e-09
ENSMUSG00000023905.15	Tnfrsf12a	1570.38	311.311	3	6121.26	404.414	3	389.795	7.03e-11	5.61e-09
ENSMUSG00000021185.16	Dglucy	3288.14	100.437	3	2015.87	153.487	3	61.3074	7.29e-11	5.79e-09
ENSMUSG00000027479.14	Mapre1	4681.97	55.3737	3	6415.19	110.596	3	137.019	7.51e-11	5.94e-09
ENSMUSG00000029864.7	Gstk1	3765.87	91.7219	3	2563	97.4654	3	68.0587	7.73e-11	6.08e-09
ENSMUSG00000109341.1	Gm30873	84.3527	4.02744	3	210.65	15.6561	3	249.725	7.84e-11	6.14e-09
ENSMUSG00000031555.15	Adam9	3537.32	88.846	3	4936.09	56.221	3	139.543	8.65e-11	6.74e-09
ENSMUSG00000003617.16	Cp	7138.9	196.115	3	10304	380.577	3	144.336	8.73e-11	6.77e-09
ENSMUSG00000039137.18	Whrn	1849.04	34.8331	3	1170.77	70.9799	3	63.3177	9.12e-11	7.04e-09
ENSMUSG00000024049.15	Myom1	57392.1	2082.93	3	88803	5766.99	3	154.73	9.21e-11	7.08e-09
ENSMUSG00000031808.7	Slc27a1	10604.8	673.046	3	6977.27	131.477	3	65.7937	1.04e-10	7.98e-09
ENSMUSG00000037613.16	Tnfrsf23	125.253	7.42486	3	321.694	43.8557	3	256.835	1.08e-10	8.2e-09
ENSMUSG00000045667.14	Smtnl2	3048.26	205.578	3	1809.84	114.987	3	59.3727	1.2e-10	9.1e-09
ENSMUSG00000020357.3	Flt4	2944.96	126.273	3	4331.24	103.284	3	147.073	1.25e-10	9.46e-09
ENSMUSG00000075289.5	Carns1	3733.62	112.165	3	2393	147.093	3	64.0933	1.3e-10	9.8e-09
ENSMUSG00000030353.15	Tead4	160.533	7.62415	3	332.05	19.6471	3	206.842	1.47e-10	1.1e-08
ENSMUSG00000020108.4	Ddit4	3626.36	228.777	3	6148.21	499.274	3	169.542	1.64e-10	1.22e-08
ENSMUSG00000027223.15	Mapk8ip1	2123.52	41.1505	3	1427.97	55.8976	3	67.2452	1.72e-10	1.28e-08
ENSMUSG00000036596.6	Cpz	375.419	35.6969	3	159.83	18.012	3	42.5738	1.74e-10	1.29e-08
ENSMUSG00000024048.15	Myl12a	6300.16	254.518	3	10097.1	759.118	3	160.267	1.77e-10	1.3e-08
ENSMUSG00000118383.1	Gm50321	1793.75	92.776	3	1045.2	86.2053	3	58.269	2e-10	1.46e-08
ENSMUSG00000015745.9	Plekho1	3619.18	22.6686	3	5348.03	280.392	3	147.769	2.02e-10	1.48e-08
ENSMUSG00000027177.14	Hipk3	8641.49	161.241	3	12939.7	772.598	3	149.739	2.09e-10	1.51e-08
ENSMUSG00000028633.7	Ctps	1757.01	164.754	3	3024.05	152.253	3	172.114	2.15e-10	1.56e-08
ENSMUSG00000111765.1	Gm10635	159.804	7.5679	3	60.1345	3.17108	3	37.6301	2.26e-10	1.63e-08
ENSMUSG00000042476.12	Abcb4	1160.37	16.6692	3	1780.86	90.7946	3	153.474	2.35e-10	1.68e-08
ENSMUSG00000019890.4	Nts	122.637	11.2566	3	358.52	73.4321	3	292.343	2.35e-10	1.68e-08
ENSMUSG00000020264.5	Slc36a2	1738.84	52.1531	3	1083.3	71.6005	3	62.3002	2.4e-10	1.71e-08
ENSMUSG00000027883.15	Gpsm2	615.121	20.5578	3	361.263	13.1796	3	58.7304	2.43e-10	1.72e-08
ENSMUSG00000048120.16	Entpd1	2562.51	40.1496	3	4422.58	485.561	3	172.588	2.52e-10	1.77e-08
ENSMUSG00000042807.15	Hecw2	1000.96	93.0035	3	1732.31	72.5641	3	173.066	2.53e-10	1.78e-08
ENSMUSG00000038708.10	Golga4	15659.7	805.967	3	24070.9	1328.31	3	153.713	2.71e-10	1.9e-08
ENSMUSG00000072949.6	Acot1	478.334	53.2223	3	227.872	12.3362	3	47.6388	2.86e-10	1.99e-08
ENSMUSG00000054720.12	Lrrc8c	2343.84	54.8885	3	3443.18	147.36	3	146.904	2.98e-10	2.07e-08
ENSMUSG00000007097.14	Atp1a2	49758.8	1053.3	3	36005	1139.59	3	72.359	3.03e-10	2.09e-08
ENSMUSG00000030972.6	Acsm5	245.601	43.5891	3	65.0279	15.7579	3	26.4771	3.28e-10	2.24e-08
ENSMUSG00000031872.14	Bean1	116.721	9.88074	3	257.378	7.19375	3	220.506	3.25e-10	2.24e-08
ENSMUSG00000108322.2	5430431A17Rik	1711.39	167.519	3	910.23	77.212	3	53.1865	3.56e-10	2.41e-08
ENSMUSG00000053192.9	Mllt11	530.929	49.3589	3	974.69	56.4138	3	183.582	3.54e-10	2.41e-08
ENSMUSG00000030562.17	Nox4	529.357	27.5117	3	868.414	26.4327	3	164.051	3.56e-10	2.41e-08
ENSMUSG00000032501.9	Trib1	1318.74	55.8478	3	1964.25	33.0017	3	148.949	3.61e-10	2.43e-08
ENSMUSG00000005103.12	Wdr1	6176.71	298.229	3	8967.89	205.117	3	145.189	3.82e-10	2.56e-08
ENSMUSG00000037242.8	Clic4	28735	333.745	3	38364.1	823.151	3	133.51	4.15e-10	2.75e-08
ENSMUSG00000017057.9	Il13ra1	1851.76	85.8722	3	2822.89	117.844	3	152.444	4.11e-10	2.75e-08
ENSMUSG00000051236.13	Msrb3	7197.41	170.35	3	10650.5	600.609	3	147.976	4.13e-10	2.75e-08
ENSMUSG00000096957.1	E230013L22Rik	832.396	27.2847	3	1545.15	187.522	3	185.627	4.34e-10	2.86e-08
ENSMUSG00000036745.15	Ttll7	597.7	26.7696	3	1025.05	73.0441	3	171.498	4.45e-10	2.93e-08
ENSMUSG00000020676.2	Ccl11	172.34	24.1309	3	50.9972	8.89435	3	29.5911	4.53e-10	2.96e-08
ENSMUSG00000007033.4	Hspa1l	604.217	64.8332	3	1085.37	18.6281	3	179.633	4.54e-10	2.96e-08
ENSMUSG00000036052.14	Dnajb5	3225.02	260.868	3	5180.32	192.559	3	160.629	4.62e-10	2.99e-08
ENSMUSG00000032495.8	Lrrc2	5267.35	261.863	3	8287.57	552.875	3	157.339	4.62e-10	2.99e-08
ENSMUSG00000031170.14	Slc38a5	191.836	8.43306	3	69.7294	11.4858	3	36.3484	4.75e-10	3.07e-08
ENSMUSG00000002897.5	Il17ra	713.876	37.0492	3	1137.3	31.929	3	159.314	4.85e-10	3.12e-08
ENSMUSG00000025479.9	Cyp2e1	4408.68	457.36	3	2529.73	101.493	3	57.3808	4.98e-10	3.19e-08
ENSMUSG00000024664.5	Fads3	3782.98	173.811	3	5500.27	132.16	3	145.395	5.55e-10	3.54e-08
ENSMUSG00000026663.6	Atf6	6662.21	211.542	3	10363.5	758.072	3	155.556	6.16e-10	3.92e-08
ENSMUSG00000021904.6	Sema3g	961.397	84.5449	3	1850.02	198.892	3	192.43	6.4e-10	4.06e-08
ENSMUSG00000053024.14	Cntn2	31153	3728.81	3	16615.2	1407.85	3	53.3341	7.01e-10	4.42e-08
ENSMUSG00000034771.15	Tle2	2047.54	117.873	3	1339.73	20.5828	3	65.431	7.49e-10	4.71e-08
ENSMUSG00000054752.16	Fsd1l	1279.54	48.3548	3	1966.22	94.6588	3	153.666	7.89e-10	4.95e-08
ENSMUSG00000006445.3	Epha2	594.186	16.447	3	958.383	49.9403	3	161.293	8.1e-10	5.05e-08
ENSMUSG00000024411.11	Aqp4	406.405	19.37	3	220.322	8.35052	3	54.2123	8.73e-10	5.41e-08
ENSMUSG00000034675.17	Dbn1	1298.87	52.876	3	2015.82	104.019	3	155.198	8.71e-10	5.41e-08
ENSMUSG00000041040.12	Fam117b	1075.57	51.1409	3	1770.2	129.891	3	164.583	9.15e-10	5.65e-08
ENSMUSG00000023017.10	Asic1	261.722	12.6011	3	120.488	10.2348	3	46.0366	9.22e-10	5.67e-08
ENSMUSG00000054808.15	Actn4	11979.9	124.003	3	16912.2	782.557	3	141.171	9.55e-10	5.85e-08
ENSMUSG00000037095.8	Lrg1	1004.85	22.7371	3	1980.22	299.219	3	197.066	9.66e-10	5.9e-08
ENSMUSG00000008206.16	Cers4	5238.6	201.517	3	3610.37	130.281	3	68.9187	9.89e-10	6.02e-08
ENSMUSG00000053646.13	Plxnb1	2852.72	153.071	3	1829.82	93.9323	3	64.1431	1.05e-09	6.38e-08
ENSMUSG00000041193.15	Pla2g5	1843.67	70.2732	3	1192.94	61.929	3	64.7049	1.14e-09	6.86e-08
ENSMUSG00000069171.14	Nr2f1	875.586	111.509	3	451.012	13.9577	3	51.5097	1.29e-09	7.76e-08
ENSMUSG00000058135.12	Gstm1	15869.9	722.042	3	11113.3	311.373	3	70.0276	1.39e-09	8.33e-08
ENSMUSG00000053080.10	2700081O15Rik	3125.62	88.6788	3	2244.57	19.0189	3	71.812	1.41e-09	8.44e-08
ENSMUSG00000106795.3	Gm43050	1714.43	51.1656	3	1106.64	64.8129	3	64.5487	1.43e-09	8.44e-08
ENSMUSG00000005534.10	Insr	6814.09	89.406	3	10185.4	697.983	3	149.476	1.42e-09	8.44e-08
ENSMUSG00000039115.13	Itga9	4959.26	43.2454	3	7455.32	514.887	3	150.331	1.43e-09	8.44e-08
ENSMUSG00000043733.14	Ptpn11	17438.1	235.628	3	26590.9	2016.68	3	152.487	1.43e-09	8.44e-08
ENSMUSG00000038260.10	Trpm4	2453.7	144.019	3	1618.23	38.3069	3	65.9506	1.51e-09	8.86e-08
ENSMUSG00000039529.9	Atp8b1	486.15	28.9301	3	817.797	40.067	3	168.219	1.64e-09	9.62e-08
ENSMUSG00000027861.13	Casq2	44450.7	1667.7	3	61421.6	1357.44	3	138.179	1.66e-09	9.68e-08
ENSMUSG00000020486.19	Septin4	3816.23	302.691	3	2425.69	63.3441	3	63.5624	1.72e-09	9.96e-08
ENSMUSG00000001053.15	N4bp3	369.169	24.1719	3	641.364	29.0409	3	173.732	1.72e-09	9.96e-08
ENSMUSG00000068699.12	Flnc	20525	1201.52	3	37242	5049.74	3	181.447	1.75e-09	1.01e-07
ENSMUSG00000068551.12	Zfp467	1128.21	53.0732	3	707.761	31.6278	3	62.7329	1.76e-09	1.01e-07
ENSMUSG00000068614.7	Actc1	326837	17078.3	3	495695	28550.5	3	151.664	1.79e-09	1.03e-07
ENSMUSG00000044534.8	Ackr2	348.124	15.4722	3	677.168	78.673	3	194.519	1.83e-09	1.04e-07
ENSMUSG00000032369.13	Plscr1	558.44	28.7425	3	916.863	44.6342	3	164.183	1.88e-09	1.07e-07
ENSMUSG00000031934.14	Panx1	286.056	12.2068	3	499.294	21.5764	3	174.544	1.92e-09	1.09e-07
ENSMUSG00000002100.15	Mybpc3	141457	9338.3	3	214511	8623.33	3	151.644	2.04e-09	1.15e-07
ENSMUSG00000031765.8	Mt1	4535.2	383.304	3	8766.81	1204.07	3	193.306	2.21e-09	1.25e-07
ENSMUSG00000045625.5	Pigz	243.53	13.3868	3	98.1959	15.5537	3	40.3218	2.22e-09	1.25e-07
ENSMUSG00000025789.9	St8sia2	281.428	39.1351	3	117.619	5.01975	3	41.7938	2.23e-09	1.25e-07
ENSMUSG00000003279.17	Dlgap1	668.194	12.2237	3	371.786	35.7627	3	55.6405	2.26e-09	1.26e-07
ENSMUSG00000038600.12	Atp6v0a4	45.0672	11.3284	3	182.279	38.8149	3	404.46	2.41e-09	1.34e-07
ENSMUSG00000029377.5	Ereg	30.8601	4.66292	3	110.204	12.1856	3	357.11	2.53e-09	1.39e-07
ENSMUSG00000066232.4	Ipo7	4766.44	178.181	3	6911.01	302.459	3	144.993	2.52e-09	1.39e-07
ENSMUSG00000028996.9	Rbp7	231.946	8.53892	3	443.379	38.7401	3	191.156	2.5e-09	1.39e-07
ENSMUSG00000030237.14	Slco1a4	235.946	12.7504	3	105.227	9.7707	3	44.5979	2.54e-09	1.39e-07
ENSMUSG00000047205.12	Dusp18	1209.98	142.589	3	2207.92	138.505	3	182.476	2.65e-09	1.44e-07
ENSMUSG00000026971.15	Itgb6	598.878	29.4141	3	332.289	27.0323	3	55.4852	2.62e-09	1.44e-07
ENSMUSG00000046223.10	Plaur	243.603	24.1671	3	462.317	16.9863	3	189.783	2.64e-09	1.44e-07
ENSMUSG00000037419.9	Endod1	1439.6	32.5172	3	2030.13	34.605	3	141.02	2.7e-09	1.46e-07
ENSMUSG00000031144.15	Syp	516.624	14.0832	3	285.886	23.3854	3	55.3374	2.69e-09	1.46e-07
ENSMUSG00000057337.13	Chst3	150.135	12.6616	3	337.731	40.1629	3	224.951	2.91e-09	1.56e-07
ENSMUSG00000033207.7	Mamdc2	810.191	18.1197	3	487.286	35.2169	3	60.1445	2.96e-09	1.58e-07
ENSMUSG00000025060.15	Slk	6530.87	220.055	3	9617.89	551.584	3	147.268	2.94e-09	1.58e-07
ENSMUSG00000001227.12	Sema6b	499.552	23.3125	3	862.908	66.2674	3	172.736	2.97e-09	1.59e-07
ENSMUSG00000031066.10	Usp11	2230.3	66.5271	3	1523.2	61.7715	3	68.2959	3.1e-09	1.65e-07
ENSMUSG00000036256.13	Igfbp7	17341.9	639.335	3	25774.6	1567.68	3	148.626	3.17e-09	1.68e-07
ENSMUSG00000004951.10	Hspb1	5489.43	340.015	3	8496.82	486.94	3	154.785	3.25e-09	1.72e-07
ENSMUSG00000054408.9	Spcs3	2815.79	109.494	3	4029.7	122.1	3	143.111	3.33e-09	1.75e-07
ENSMUSG00000011658.16	Fuz	1686.91	31.7693	3	1156.12	43.8386	3	68.5344	3.52e-09	1.85e-07
ENSMUSG00000019851.8	Perp	5884.41	90.0767	3	8239.84	359.883	3	140.028	3.54e-09	1.85e-07
ENSMUSG00000024076.10	Vit	3582.51	146.507	3	2432.82	110.443	3	67.9083	3.79e-09	1.98e-07
ENSMUSG00000029335.5	Bmp3	231.646	64.8059	3	56.0171	9.99546	3	24.1822	4.01e-09	2.09e-07
ENSMUSG00000040133.2	Gpr176	13.2627	1.23584	3	104.487	38.9323	3	787.825	4.03e-09	2.09e-07
ENSMUSG00000067279.3	Ppp1r3c	4901.09	633.866	3	8839.16	508.212	3	180.351	4.09e-09	2.12e-07
ENSMUSG00000074221.12	Zfp568	950.445	80.8088	3	1594.41	93.3172	3	167.754	4.28e-09	2.21e-07
ENSMUSG00000015568.16	Lpl	95962.4	3503.51	3	141568	8605.15	3	147.524	4.44e-09	2.28e-07
ENSMUSG00000014158.12	Trpv4	654.31	35.803	3	1069.74	61.7697	3	163.492	4.47e-09	2.29e-07
ENSMUSG00000030865.4	Chp2	471.58	36.9428	3	237.088	24.1598	3	50.2754	4.51e-09	2.3e-07
ENSMUSG00000026950.18	Neb	410.289	42.2304	3	758.862	44.0678	3	184.958	4.53e-09	2.3e-07
ENSMUSG00000044461.6	Shisa2	1024.25	41.0819	3	572.359	61.5096	3	55.8808	4.55e-09	2.3e-07
ENSMUSG00000018486.2	Wnt9b	1397.88	203.09	3	2657.78	89.6073	3	190.13	4.51e-09	2.3e-07
ENSMUSG00000034825.14	Nrip3	11.304	3.98863	3	66.4983	1.11205	3	588.271	4.92e-09	2.48e-07
ENSMUSG00000096929.7	A330023F24Rik	890.77	15.7142	3	501.312	53.7531	3	56.2785	5.03e-09	2.53e-07
ENSMUSG00000043557.16	Mdga1	2055.81	62.3746	3	1372.4	72.468	3	66.7574	5.13e-09	2.58e-07
ENSMUSG00000036661.14	Dennd3	844.418	49.698	3	1345.35	67.4856	3	159.322	5.43e-09	2.71e-07
ENSMUSG00000000958.10	Slc7a7	3361.47	275.347	3	1914.24	184.741	3	56.9467	5.41e-09	2.71e-07
ENSMUSG00000078202.3	Nrarp	402.04	22.2481	3	674.322	31.0211	3	167.725	5.54e-09	2.76e-07
ENSMUSG00000048707.9	Tprn	301.445	4.56299	3	499.123	15.7562	3	165.577	6.08e-09	3.01e-07
ENSMUSG00000046470.5	Sox18	1101.56	42.4571	3	1843.47	179.302	3	167.351	6.22e-09	3.08e-07
ENSMUSG00000064181.6	Rab3ip	2257.51	80.6209	3	3136.31	26.606	3	138.928	6.39e-09	3.15e-07
ENSMUSG00000112441.1	Gm48898	1281.86	156.607	3	680.771	51.3487	3	53.1081	6.8e-09	3.34e-07
ENSMUSG00000063275.15	Hacd1	631.205	59.3809	3	1066.76	33.2806	3	169.004	6.86e-09	3.36e-07
ENSMUSG00000004187.11	Kifc2	1020.92	29.2526	3	689.039	6.59926	3	67.4917	7.08e-09	3.46e-07
ENSMUSG00000065432.1	Mir208a	124.756	8.85899	3	36.8204	8.26811	3	29.5139	8e-09	3.9e-07
ENSMUSG00000046598.15	Bdh1	1254.13	250.037	3	4385.74	381.948	3	349.704	8.2e-09	3.97e-07
ENSMUSG00000022905.12	Kpna1	3500.08	181.033	3	5169.83	226.138	3	147.706	8.19e-09	3.97e-07
ENSMUSG00000041957.15	Pkp2	5524.83	23.6207	3	7429.22	235.877	3	134.47	8.33e-09	4.02e-07
ENSMUSG00000022494.15	Shisa9	428.162	55.4492	3	181.394	27.6531	3	42.3658	8.7e-09	4.19e-07
ENSMUSG00000038119.15	Cdon	4828.97	225.956	3	3274.11	159.786	3	67.8014	9.16e-09	4.4e-07
ENSMUSG00000047793.13	Sned1	4454.25	131.005	3	2831.42	252.548	3	63.5668	9.37e-09	4.49e-07
ENSMUSG00000058498.12	Rnf207	7182.54	490.689	3	4554.18	305.297	3	63.4063	9.41e-09	4.5e-07
ENSMUSG00000003477.5	Inmt	5926.03	504.712	3	1915.04	340.516	3	32.3157	9.58e-09	4.56e-07
ENSMUSG00000032515.8	Csrnp1	1431.26	183.176	3	2582.64	140.844	3	180.445	1.02e-08	4.82e-07
ENSMUSG00000038216.7	Pnmt	433.123	78.0933	3	175.975	20.6542	3	40.6294	1.02e-08	4.82e-07
ENSMUSG00000042793.13	Lgr6	6071.09	325.909	3	4109.51	187.066	3	67.6898	1.07e-08	5.05e-07
ENSMUSG00000029757.16	Dync1i1	235.342	18.0564	3	104.67	10.5604	3	44.4755	1.09e-08	5.14e-07
ENSMUSG00000001663.10	Gstt1	2789.42	160.057	3	1741.57	133.044	3	62.435	1.14e-08	5.34e-07
ENSMUSG00000003476.16	Crhr2	2351.63	42.1421	3	1587.31	97.8588	3	67.498	1.18e-08	5.51e-07
ENSMUSG00000039844.20	Rapgef1	7467.98	229.91	3	10439.4	436.034	3	139.789	1.19e-08	5.54e-07
ENSMUSG00000044006.8	Cilp2	3880.92	229.532	3	2051.07	313.452	3	52.8501	1.2e-08	5.56e-07
ENSMUSG00000017167.6	Cntnap1	632.226	21.8935	3	384.92	21.0183	3	60.8832	1.2e-08	5.56e-07
ENSMUSG00000018171.9	Vmp1	2507.13	40.396	3	3670.16	219.215	3	146.389	1.2e-08	5.56e-07
ENSMUSG00000013419.7	Zfp651	7304.76	346.143	3	10108.4	95.0559	3	138.381	1.21e-08	5.57e-07
ENSMUSG00000090210.7	Itga10	2246.59	158.356	3	1300.5	128.352	3	57.8879	1.23e-08	5.66e-07
ENSMUSG00000047798.15	Cd300lf	7.76044	3.14938	3	61.3663	11.8585	3	790.758	1.32e-08	6.05e-07
ENSMUSG00000041351.16	Rap1gap	3150.07	252.451	3	1866.55	160.674	3	59.2542	1.32e-08	6.05e-07
ENSMUSG00000039765.15	Cc2d2a	2207.42	137.778	3	1440.49	67.8045	3	65.2567	1.66e-08	7.55e-07
ENSMUSG00000070348.5	Ccnd1	4017.81	68.3897	3	5659.08	282.027	3	140.85	1.65e-08	7.55e-07
ENSMUSG00000022136.8	Dnajc3	4693.15	97.5683	3	6234.13	111.639	3	132.835	1.74e-08	7.92e-07
ENSMUSG00000028348.7	Cavin4	1527.98	205.903	3	2813.12	234.923	3	184.107	1.81e-08	8.17e-07
ENSMUSG00000005951.13	Shpk	499.596	23.2072	3	300.94	6.54983	3	60.2367	1.81e-08	8.17e-07
ENSMUSG00000024937.15	Ehbp1l1	13534.8	657.666	3	19876.6	1146.34	3	146.855	1.84e-08	8.29e-07
ENSMUSG00000030739.18	Myh14	4005.98	250.497	3	6004.44	274.059	3	149.887	1.84e-08	8.29e-07
ENSMUSG00000046841.5	Ckap4	3550	161.385	3	5382.48	363.97	3	151.619	1.87e-08	8.4e-07
ENSMUSG00000025809.15	Itgb1	23263.3	405.229	3	29910.8	251.469	3	128.575	1.94e-08	8.65e-07
ENSMUSG00000042734.6	Ttc9	652.993	32.0411	3	1006.98	35.8927	3	154.21	1.94e-08	8.65e-07
ENSMUSG00000101940.2	Akp-ps1	138.496	0.960913	3	56.8881	3.37273	3	41.0757	2e-08	8.92e-07
ENSMUSG00000021255.17	Esrrb	890.988	88.2007	3	1510.26	78.7787	3	169.504	2.01e-08	8.92e-07
ENSMUSG00000031207.16	Msn	15193.7	430.509	3	20353.4	522.77	3	133.96	2.05e-08	9.09e-07
ENSMUSG00000040841.5	Six5	1685.23	29.5838	3	1175.68	47.1265	3	69.7637	2.13e-08	9.38e-07
ENSMUSG00000017756.9	Slc12a7	8628.42	342.297	3	11886.6	337.498	3	137.761	2.13e-08	9.38e-07
ENSMUSG00000026193.15	Fn1	16433.2	342.089	3	22609.6	1021.64	3	137.585	2.22e-08	9.76e-07
ENSMUSG00000027568.9	Ntsr1	148.622	16.8172	3	50.5683	8.78432	3	34.0247	2.23e-08	9.76e-07
ENSMUSG00000050503.9	Fbxl22	1785.55	133.124	3	2965.4	256.264	3	166.077	2.27e-08	9.9e-07
ENSMUSG00000005087.17	Cd44	1848.85	110.891	3	2858.28	177.511	3	154.598	2.33e-08	1.02e-06
ENSMUSG00000028444.17	Cntfr	3036.68	195.383	3	1587.68	255.919	3	52.2836	2.4e-08	1.04e-06
ENSMUSG00000037005.16	Xpnpep2	281.591	47.2712	3	112.122	12.4965	3	39.8175	2.39e-08	1.04e-06
ENSMUSG00000035305.5	Ror1	444.879	16.9513	3	744.897	57.9124	3	167.438	2.42e-08	1.05e-06
ENSMUSG00000025270.13	Alas2	137.274	12.1195	3	416.411	109.421	3	303.343	2.46e-08	1.06e-06
ENSMUSG00000025059.16	Gk	1257.51	44.0837	3	1769.03	18.1218	3	140.678	2.5e-08	1.07e-06
ENSMUSG00000007888.15	Crlf1	70.8073	19.3797	3	620.846	160.325	3	876.81	2.57e-08	1.1e-06
ENSMUSG00000047648.13	Fbxo30	988.861	39.998	3	1425.97	18.5732	3	144.203	2.56e-08	1.1e-06
ENSMUSG00000036002.12	Fam214b	2136.66	22.1867	3	2962.23	116.826	3	138.639	2.61e-08	1.11e-06
ENSMUSG00000022887.9	Masp1	1382.26	165.52	3	2432.86	178.644	3	176.006	2.63e-08	1.12e-06
ENSMUSG00000062591.5	Tubb4a	836.175	18.3653	3	551.9	21.2839	3	66.0029	2.77e-08	1.18e-06
ENSMUSG00000024617.16	Camk2a	4378.98	224.183	3	3102.81	58.5165	3	70.8571	2.83e-08	1.2e-06
ENSMUSG00000042215.8	Bag2	1253.57	96.3977	3	2191.66	245.587	3	174.833	2.93e-08	1.24e-06
ENSMUSG00000027398.13	Il1b	36.2103	9.08834	3	178.957	67.2462	3	494.215	2.95e-08	1.24e-06
ENSMUSG00000086968.8	4933431E20Rik	1352.72	84.2611	3	870.18	40.0846	3	64.3281	3e-08	1.26e-06
ENSMUSG00000051652.4	Lrrc3	188.467	7.40228	3	87.1026	5.96141	3	46.2164	3.01e-08	1.26e-06
ENSMUSG00000051279.2	Gdf6	61.4113	7.44992	3	163.491	18.9565	3	266.223	3.14e-08	1.31e-06
ENSMUSG00000030116.14	Mfap5	4348.94	216.148	3	6457.39	387.789	3	148.482	3.13e-08	1.31e-06
ENSMUSG00000037211.12	Spry1	2616.51	105.93	3	3741.19	162.161	3	142.984	3.46e-08	1.44e-06
ENSMUSG00000029019.8	Nppb	1288.05	518.286	3	12929.1	1491.99	3	1003.77	3.55e-08	1.48e-06
ENSMUSG00000024044.19	Epb41l3	1576.16	19.4042	3	1128.97	29.4626	3	71.6279	3.65e-08	1.51e-06
ENSMUSG00000033377.14	Palmd	3685.49	180.535	3	5566.21	389.31	3	151.031	3.64e-08	1.51e-06
ENSMUSG00000037138.18	Aff3	1844.42	51.162	3	1161.1	102.995	3	62.9518	3.7e-08	1.52e-06
ENSMUSG00000042254.14	Cilp	7810.69	631.288	3	12827.7	1203.13	3	164.233	3.68e-08	1.52e-06
ENSMUSG00000024087.4	Cyp1b1	1392.21	120.307	3	2324.14	185.394	3	166.939	3.7e-08	1.52e-06
ENSMUSG00000091402.7	Rd3l	97.9338	23.6553	3	22.6389	2.87454	3	23.1165	3.71e-08	1.52e-06
ENSMUSG00000040659.3	Efhd2	6202.75	441.969	3	11592.8	1738.25	3	186.898	3.74e-08	1.53e-06
ENSMUSG00000063558.4	Aox1	3679.07	305.258	3	2329.82	134.974	3	63.3263	3.78e-08	1.54e-06
ENSMUSG00000001627.12	Ifrd1	2243.02	167.943	3	3362.83	63.6849	3	149.924	3.81e-08	1.54e-06
ENSMUSG00000021799.9	Opn4	533.15	6.65019	3	312.349	26.2488	3	58.5856	3.78e-08	1.54e-06
ENSMUSG00000070509.15	Rgma	4937.41	254.263	3	3429.62	135.907	3	69.4619	3.84e-08	1.55e-06
ENSMUSG00000050359.7	Sprr1a	8.99722	2.71812	3	306.274	178.71	3	3404.1	3.93e-08	1.59e-06
ENSMUSG00000017446.14	C1qtnf1	2795.54	56.8113	3	2029.21	69.0044	3	72.5874	4.05e-08	1.63e-06
ENSMUSG00000031375.17	Bgn	93929.2	3187.23	3	125931	3314.92	3	134.07	4.12e-08	1.65e-06
ENSMUSG00000001403.13	Ube2c	36.4553	4.10322	3	115.684	15.898	3	317.331	4.11e-08	1.65e-06
ENSMUSG00000025584.17	Pde8a	1166.67	27.5281	3	1693.96	80.1698	3	145.196	4.16e-08	1.66e-06
ENSMUSG00000022146.12	Osmr	2310.11	69.0896	3	3478.41	261.935	3	150.573	4.21e-08	1.68e-06
ENSMUSG00000027540.13	Ptpn1	2334.64	49.425	3	3166.42	81.5098	3	135.628	4.32e-08	1.72e-06
ENSMUSG00000021838.17	Samd4	3747.86	156.725	3	5309.58	224.928	3	141.67	4.39e-08	1.74e-06
ENSMUSG00000099411.1	2310015D24Rik	284.059	18.3844	3	149.397	5.66414	3	52.5938	4.43e-08	1.75e-06
ENSMUSG00000085028.2	Slc2a4rg-ps	524.182	11.7998	3	328.898	11.2116	3	62.7451	4.77e-08	1.89e-06
ENSMUSG00000037458.15	Azin1	5584.69	60.3622	3	7983.97	524.438	3	142.962	4.88e-08	1.92e-06
ENSMUSG00000046312.4	Myorg	967.819	35.5526	3	629.845	33.3995	3	65.0788	4.88e-08	1.92e-06
ENSMUSG00000024077.15	Strn	2075.8	49.9657	3	2893.82	112.483	3	139.408	4.91e-08	1.93e-06
ENSMUSG00000027273.13	Snap25	45.5716	19.4972	3	1.57634	1.13982	3	3.45905	5.22e-08	2.04e-06
ENSMUSG00000022548.14	Apod	2063.4	147.135	3	3372.9	303.484	3	163.463	5.41e-08	2.11e-06
ENSMUSG00000055723.6	Rras2	2396.15	72.3475	3	3266.81	76.6621	3	136.336	5.53e-08	2.15e-06
ENSMUSG00000090958.2	Lrrc32	2246.66	93.1982	3	3144.97	88.8374	3	139.984	5.76e-08	2.24e-06
ENSMUSG00000029683.7	Lmod2	20438.7	870.197	3	27992.5	850.189	3	136.958	5.79e-08	2.25e-06
ENSMUSG00000037892.13	Pcdh18	1220.4	15.7209	3	868.798	15.5898	3	71.1895	5.88e-08	2.28e-06
ENSMUSG00000052560.15	Cpne8	565.391	7.67236	3	838.16	26.6284	3	148.244	5.96e-08	2.3e-06
ENSMUSG00000061603.8	Akap6	8204.62	277.094	3	11301.9	460.885	3	137.75	6.08e-08	2.34e-06
ENSMUSG00000079014.4	Serpina3i	30.0575	4.42896	3	118.724	26.9709	3	394.99	6.12e-08	2.35e-06
ENSMUSG00000059089.4	Fcgr4	39.4493	0.292543	3	117.474	18.3234	3	297.785	6.19e-08	2.37e-06
ENSMUSG00000025271.13	Pfkfb1	248.565	54.0323	3	91.9656	5.35123	3	36.9986	6.22e-08	2.38e-06
ENSMUSG00000026832.12	Cytip	91.136	8.22461	3	266.012	68.8425	3	291.885	6.4e-08	2.44e-06
ENSMUSG00000004032.10	Gstm5	3480.67	20.252	3	2544.6	106.248	3	73.1066	6.41e-08	2.44e-06
ENSMUSG00000020325.10	Fstl3	900.668	55.4809	3	1574.82	191.423	3	174.85	6.52e-08	2.48e-06
ENSMUSG00000029552.19	Tes	213.675	9.52661	3	386.448	30.0134	3	180.858	6.56e-08	2.49e-06
ENSMUSG00000034330.10	Plcg2	697.019	55.856	3	1132.3	62.883	3	162.449	6.86e-08	2.6e-06
ENSMUSG00000071379.2	Hpcal1	856.125	15.365	3	1215.83	31.2706	3	142.016	6.96e-08	2.63e-06
ENSMUSG00000053411.16	Cbx7	3767.79	231.637	3	2601.19	80.6076	3	69.0374	7.05e-08	2.65e-06
ENSMUSG00000075602.10	Ly6a	4117.03	78.0215	3	6829.78	849.669	3	165.891	7.34e-08	2.75e-06
ENSMUSG00000045100.11	Slc25a26	2007.44	127.174	3	1356.69	34.4158	3	67.5827	7.32e-08	2.75e-06
ENSMUSG00000040447.15	Spns2	1342.08	17.2536	3	2085.61	190.744	3	155.401	7.35e-08	2.75e-06
ENSMUSG00000001131.11	Timp1	1097.2	75.8601	3	1957.78	242.606	3	178.434	7.4e-08	2.76e-06
ENSMUSG00000030701.17	Plekhb1	1044.43	90.7993	3	629.111	37.7882	3	60.2347	7.74e-08	2.88e-06
ENSMUSG00000024576.14	Csnk1a1	9469.2	21.9496	3	11970.3	102.368	3	126.413	7.95e-08	2.96e-06
ENSMUSG00000021277.16	Traf3	2075.75	60.1179	3	2809.3	48.487	3	135.339	8.18e-08	3.03e-06
ENSMUSG00000020524.16	Gria1	838.135	78.1203	3	465.752	44.4697	3	55.5701	8.32e-08	3.07e-06
ENSMUSG00000024427.7	Spry4	1000.43	119.682	3	1732.25	118.635	3	173.151	8.3e-08	3.07e-06
ENSMUSG00000029484.12	Anxa3	1583.77	80.7433	3	2410.33	161.776	3	152.189	8.62e-08	3.18e-06
ENSMUSG00000046159.16	Chrm3	315.516	27.9091	3	147.435	20.2585	3	46.7281	8.86e-08	3.25e-06
ENSMUSG00000040451.18	Sgms1	1810.05	57.6618	3	2490.45	63.0493	3	137.591	8.87e-08	3.25e-06
ENSMUSG00000054459.8	Vsnl1	1177.32	142.471	3	650.7	51.6698	3	55.2696	8.9e-08	3.26e-06
ENSMUSG00000024206.15	Rfx2	945.36	27.2631	3	650.706	12.1856	3	68.8316	9.08e-08	3.32e-06
ENSMUSG00000045438.12	Cox19	1877.32	49.6334	3	2629.18	110.661	3	140.049	9.48e-08	3.45e-06
ENSMUSG00000031980.10	Agt	759.803	53.1409	3	1239.98	94.715	3	163.198	9.59e-08	3.47e-06
ENSMUSG00000030737.17	Slco2b1	2727.89	88.3879	3	1906.32	100.835	3	69.8825	9.55e-08	3.47e-06
ENSMUSG00000029123.8	Stk32b	1575.33	65.5791	3	1097.51	31.4664	3	69.6683	9.57e-08	3.47e-06
ENSMUSG00000021493.15	Pdlim7	3344.84	93.649	3	4614.15	190.607	3	137.948	9.78e-08	3.53e-06
ENSMUSG00000025006.18	Sorbs1	8564.31	577.366	3	15008.3	2158.36	3	175.242	9.97e-08	3.59e-06
ENSMUSG00000034245.10	Hdac11	2773.01	68.5126	3	1985.96	88.5469	3	71.6174	1.03e-07	3.71e-06
ENSMUSG00000056708.5	Ier5	1883.01	76.1575	3	2664.39	104.761	3	141.496	1.05e-07	3.76e-06
ENSMUSG00000040612.13	Ildr2	777.636	38.5703	3	1196.86	69.9758	3	153.91	1.09e-07	3.9e-06
ENSMUSG00000022752.9	Tomm70a	2904.73	42.8522	3	3881.28	116.451	3	133.619	1.1e-07	3.94e-06
ENSMUSG00000022816.11	Fstl1	24036.4	740.488	3	31961.2	933.382	3	132.97	1.11e-07	3.96e-06
ENSMUSG00000063889.16	Crem	538.314	29.4406	3	814.7	8.94273	3	151.343	1.12e-07	3.98e-06
ENSMUSG00000025969.15	Nrp2	2678.59	76.2892	3	3640.43	112.911	3	135.908	1.13e-07	4.01e-06
ENSMUSG00000034118.15	Tpst1	1961.81	39.5836	3	1338.95	88.0535	3	68.2506	1.14e-07	4.03e-06
ENSMUSG00000022758.14	P2rx6	361.484	12.4037	3	212.668	8.23266	3	58.832	1.22e-07	4.29e-06
ENSMUSG00000026014.15	Raph1	4208.23	210.055	3	6556.19	622.888	3	155.794	1.21e-07	4.29e-06
ENSMUSG00000025375.15	Aatk	1748.85	46.911	3	1243.61	46.6416	3	71.1101	1.22e-07	4.3e-06
ENSMUSG00000001604.14	Tcea3	4962.5	63.8585	3	3521.4	215.527	3	70.9602	1.25e-07	4.39e-06
ENSMUSG00000028577.13	Plaa	2413.93	109.013	3	3311.42	26.8297	3	137.18	1.25e-07	4.4e-06
ENSMUSG00000047787.8	Flrt1	208.617	3.61446	3	96.804	12.2754	3	46.4028	1.26e-07	4.41e-06
ENSMUSG00000029095.17	Ablim2	3617.58	141.164	3	2384.45	193.629	3	65.9129	1.33e-07	4.64e-06
ENSMUSG00000050666.14	Vstm4	1421.39	86.9848	3	945.932	35.855	3	66.5495	1.33e-07	4.64e-06
ENSMUSG00000031762.7	Mt2	1596.48	183.852	3	5805.41	1256.79	3	363.637	1.36e-07	4.72e-06
ENSMUSG00000033295.14	Ptprf	1168.01	38.1616	3	1623.35	28.6576	3	138.985	1.36e-07	4.72e-06
ENSMUSG00000021222.9	Dcaf4	991.939	53.6996	3	645.698	31.3861	3	65.0945	1.39e-07	4.83e-06
ENSMUSG00000030029.14	Lrig1	6107.79	329.466	3	4318.61	156.233	3	70.7065	1.46e-07	5.06e-06
ENSMUSG00000079049.9	Serpinb1c	8.0173	2.99856	3	49.3815	1.7713	3	615.937	1.47e-07	5.07e-06
ENSMUSG00000033585.5	Ndn	2521.43	92.3799	3	1783.59	76.9556	3	70.7371	1.52e-07	5.22e-06
ENSMUSG00000044550.11	Tceal3	633.009	27.0515	3	325.259	51.9011	3	51.3831	1.54e-07	5.29e-06
ENSMUSG00000045287.6	Rtn4rl1	2296.67	41.256	3	1694.31	48.5582	3	73.7727	1.56e-07	5.34e-06
ENSMUSG00000010095.13	Slc3a2	4196.86	78.2292	3	5514.96	139.3	3	131.407	1.6e-07	5.47e-06
ENSMUSG00000001768.16	Rin2	8866.66	317.041	3	5914.07	500.493	3	66.7001	1.62e-07	5.52e-06
ENSMUSG00000001891.16	Ugp2	7029.6	410.23	3	9816.71	222.322	3	139.648	1.61e-07	5.52e-06
ENSMUSG00000039153.17	Runx2	69.5925	1.8162	3	153.032	8.79759	3	219.898	1.68e-07	5.73e-06
ENSMUSG00000030207.15	Fam234b	2156.08	63.9786	3	1431.76	110.251	3	66.4056	1.69e-07	5.74e-06
ENSMUSG00000039942.15	Ptger4	474.323	4.72581	3	704.379	20.7555	3	148.502	1.71e-07	5.78e-06
ENSMUSG00000006574.15	Slc4a1	0.332717	0.332717	3	47.9594	20.8793	3	14414.5	1.77e-07	6e-06
ENSMUSG00000022270.16	Retreg1	4803.44	422.513	3	7351.08	374.206	3	153.038	1.87e-07	6.32e-06
ENSMUSG00000018042.18	Cyb5r3	7450.69	27.2731	3	10311.5	625.031	3	138.396	1.89e-07	6.37e-06
ENSMUSG00000028584.3	Lrrc38	105.413	19.4598	3	28.5238	6.11782	3	27.0591	1.92e-07	6.43e-06
ENSMUSG00000030554.16	Synm	1177.09	74.7624	3	2062.16	281.194	3	175.192	1.92e-07	6.43e-06
ENSMUSG00000039239.14	Tgfb2	2093.33	47.5356	3	3231.44	320.442	3	154.368	1.92e-07	6.43e-06
ENSMUSG00000037447.16	Arid5a	1461.9	149.494	3	2338.97	92.245	3	159.995	1.94e-07	6.47e-06
ENSMUSG00000009210.10	Prr29	207.609	35.296	3	77.7015	11.9906	3	37.4268	2.02e-07	6.75e-06
ENSMUSG00000060548.13	Tnfrsf19	1307.17	60.171	3	818.969	72.5981	3	62.6519	2.06e-07	6.86e-06
ENSMUSG00000072620.3	Slfn2	668.142	20.4355	3	1043.13	80.2426	3	156.124	2.13e-07	7.06e-06
ENSMUSG00000050505.7	Pcdh20	47.962	3.09345	3	123.721	13.4198	3	257.955	2.22e-07	7.35e-06
ENSMUSG00000040724.5	Kcna2	1606.11	114.831	3	984.301	86.9328	3	61.2847	2.22e-07	7.36e-06
ENSMUSG00000034449.7	Dhrs11	3622	41.922	3	2795.14	34.8311	3	77.1713	2.26e-07	7.46e-06
ENSMUSG00000062078.15	Qk	13786.5	451.143	3	18226.5	486.524	3	132.205	2.3e-07	7.57e-06
ENSMUSG00000026640.12	Plxna2	2795.14	133.372	3	4286.32	386.063	3	153.349	2.31e-07	7.59e-06
ENSMUSG00000031538.6	Plat	4387.09	40.5489	3	6015.4	320.115	3	137.116	2.32e-07	7.63e-06
ENSMUSG00000059248.13	2009-09-01	2952.28	15.8333	3	3789.99	22.919	3	128.375	2.36e-07	7.72e-06
ENSMUSG00000006931.15	P3h4	3194.69	110.155	3	2326.21	81.6622	3	72.8148	2.48e-07	8.12e-06
ENSMUSG00000027463.14	Slc52a3	149.488	8.73541	3	272.666	10.9431	3	182.4	2.55e-07	8.31e-06
ENSMUSG00000022533.14	Atp13a3	2027.09	61.4041	3	2912.99	183.09	3	143.703	2.57e-07	8.37e-06
ENSMUSG00000039741.15	Bahcc1	2075.02	148.061	3	1414.59	30.0665	3	68.1721	2.57e-07	8.37e-06
ENSMUSG00000025477.14	Inpp5a	12016	352.611	3	16105.6	617.058	3	134.034	2.62e-07	8.51e-06
ENSMUSG00000030930.14	Chst15	976.252	56.4068	3	1509.79	109.398	3	154.652	2.63e-07	8.52e-06
ENSMUSG00000056025.12	Clca3a1	273.761	14.3328	3	520.714	71.8204	3	190.207	2.67e-07	8.63e-06
ENSMUSG00000038763.12	Alpk3	8213.22	535.645	3	12073.3	701.013	3	146.998	2.68e-07	8.64e-06
ENSMUSG00000041763.14	Tpp2	2048.64	50.543	3	2744.21	66.2116	3	133.953	2.81e-07	9.04e-06
ENSMUSG00000000889.8	Dbh	1310.5	138.896	3	701.616	94.8616	3	53.5378	2.82e-07	9.07e-06
ENSMUSG00000023150.14	Ivns1abp	19042.4	1200.46	3	31406.9	3965.03	3	164.932	2.96e-07	9.5e-06
ENSMUSG00000040254.11	Sema3d	593.235	20.5387	3	877.334	35.5081	3	147.89	3e-07	9.59e-06
ENSMUSG00000034898.17	Filip1	3497.43	140.51	3	5839.33	795.869	3	166.961	3.03e-07	9.67e-06
ENSMUSG00000041046.7	Ramp3	215.946	15.1613	3	426.787	58.5341	3	197.636	3.05e-07	9.73e-06
ENSMUSG00000022215.6	Fitm1	4095.44	145.938	3	2852.57	186.108	3	69.6524	3.07e-07	9.77e-06
ENSMUSG00000048482.14	Bdnf	80.8146	14.0377	3	207.027	31.234	3	256.175	3.18e-07	1.01e-05
ENSMUSG00000029135.10	Fosl2	3119.95	439.406	3	5192.59	69.6681	3	166.432	3.17e-07	1.01e-05
ENSMUSG00000050335.17	Lgals3	1025.61	105.468	3	3381.14	710.168	3	329.671	3.21e-07	1.02e-05
ENSMUSG00000020846.6	Rflnb	2190.39	152.395	3	3242.75	160.927	3	148.044	3.23e-07	1.02e-05
ENSMUSG00000015143.15	Actn1	5658.9	408.834	3	8747.75	741.634	3	154.584	3.25e-07	1.03e-05
ENSMUSG00000034158.9	Lrrc58	2685.74	35.3199	3	3800.82	241.348	3	141.519	3.29e-07	1.04e-05
ENSMUSG00000035021.13	Baz1a	313.431	27.7223	3	530.951	23.987	3	169.399	3.34e-07	1.05e-05
ENSMUSG00000038077.7	Kcna6	1043.54	63.8527	3	667.906	44.3426	3	64.004	3.36e-07	1.05e-05
ENSMUSG00000043003.14	Rasef	156.805	11.2691	3	67.6454	7.83815	3	43.1399	3.4e-07	1.06e-05
ENSMUSG00000041548.4	Hspb8	18452.7	667.93	3	24630.2	820.421	3	133.477	3.48e-07	1.09e-05
ENSMUSG00000037363.9	Letm2	707.225	47.744	3	453.842	9.69361	3	64.1723	3.52e-07	1.09e-05
ENSMUSG00000089809.9	Rasgef1b	1058.62	37.116	3	1501.24	59.6502	3	141.811	3.49e-07	1.09e-05
ENSMUSG00000062380.4	Tubb3	436.386	21.7421	3	741.537	76.5769	3	169.927	3.51e-07	1.09e-05
ENSMUSG00000039759.10	Thap3	1267.04	65.9658	3	848.332	44.622	3	66.9537	3.56e-07	1.1e-05
ENSMUSG00000022378.14	Fam49b	967.427	34.9354	3	1376.11	50.7411	3	142.245	3.62e-07	1.12e-05
ENSMUSG00000005994.14	Tyrp1	575.374	18.651	3	956.684	105.769	3	166.272	3.6e-07	1.12e-05
ENSMUSG00000097487.7	Ptges3l	257.498	13.5411	3	420.454	12.7698	3	163.285	3.72e-07	1.15e-05
ENSMUSG00000056501.3	Cebpb	562.046	48.3937	3	1028.82	133.951	3	183.049	3.78e-07	1.16e-05
ENSMUSG00000024501.20	Dpysl3	11602.7	326.186	3	14918.3	191.85	3	128.577	3.82e-07	1.17e-05
ENSMUSG00000020467.15	Efemp1	3854.64	285.079	3	2266.19	305.567	3	58.7912	3.81e-07	1.17e-05
ENSMUSG00000007617.18	Homer1	1583.35	42.0073	3	2217.57	106.936	3	140.055	3.92e-07	1.2e-05
ENSMUSG00000038264.8	Sema7a	1788.2	57.9697	3	2749.55	254.643	3	153.761	4.02e-07	1.23e-05
ENSMUSG00000040380.14	Cbln3	179.409	32.4569	3	65.3045	9.79067	3	36.3998	4.06e-07	1.24e-05
ENSMUSG00000040856.17	Dlk1	106.329	12.4112	3	34.5777	6.69107	3	32.5195	4.07e-07	1.24e-05
ENSMUSG00000018474.18	Chd3	7263.86	460.614	3	5113.09	196.664	3	70.3908	4.13e-07	1.26e-05
ENSMUSG00000038582.15	Pptc7	4963.18	74.3017	3	6329.62	87.338	3	127.531	4.24e-07	1.29e-05
ENSMUSG00000021403.3	Serpinb9b	120.381	19.4381	3	259.089	16.8627	3	215.224	4.3e-07	1.3e-05
ENSMUSG00000040987.15	Mill2	2070.83	32.6908	3	1515.76	60.3034	3	73.1959	4.43e-07	1.34e-05
ENSMUSG00000000686.11	Abhd15	93.3393	5.66809	3	193.576	16.0016	3	207.389	4.54e-07	1.37e-05
ENSMUSG00000028167.15	Bdh2	458.361	9.67145	3	289.047	13.795	3	63.061	4.53e-07	1.37e-05
ENSMUSG00000059854.8	Hydin	54.4277	14.6788	3	357.917	90.2057	3	657.6	4.55e-07	1.37e-05
ENSMUSG00000112876.1	Gm32443	60.6638	9.0778	3	13.1669	3.08946	3	21.7048	4.68e-07	1.41e-05
ENSMUSG00000020590.16	Snx13	3117.21	83.1218	3	4172.82	141.334	3	133.864	4.7e-07	1.41e-05
ENSMUSG00000036856.4	Wnt4	223.238	26.2273	3	432.253	41.3836	3	193.629	4.75e-07	1.42e-05
ENSMUSG00000070424.12	Art5	745.659	67.6911	3	443.46	30.7837	3	59.4722	5.04e-07	1.5e-05
ENSMUSG00000052957.8	Gas1	7322.51	195.692	3	5217.83	341.043	3	71.2574	5.05e-07	1.5e-05
ENSMUSG00000021823.10	Vcl	8145.89	226.309	3	11133	596.232	3	136.67	5.03e-07	1.5e-05
ENSMUSG00000086645.2	Gm15743	13.0092	3.91095	3	70.9818	19.2386	3	545.627	5.13e-07	1.52e-05
ENSMUSG00000043857.16	Mgat5b	94.6035	20.0722	3	252.547	40.5159	3	266.953	5.12e-07	1.52e-05
ENSMUSG00000018001.18	Cyth3	5143.32	149.92	3	6922.61	290.701	3	134.594	5.17e-07	1.53e-05
ENSMUSG00000110618.1	Gm39822	15.5822	2.78388	3	66.9159	11.6525	3	429.437	5.19e-07	1.53e-05
ENSMUSG00000056966.7	Gjc3	149.245	11.6766	3	63.9131	7.9393	3	42.8242	5.27e-07	1.56e-05
ENSMUSG00000021701.8	Plk2	1507.49	97.4829	3	2295.8	167.827	3	152.293	5.37e-07	1.58e-05
ENSMUSG00000002504.15	Slc9a3r2	5305.26	256.707	3	7173.34	175.282	3	135.212	5.37e-07	1.58e-05
ENSMUSG00000024695.16	Zfp91	4233.19	131.095	3	5615.88	165.658	3	132.663	5.71e-07	1.68e-05
ENSMUSG00000038205.12	Prkab2	2504.23	141.506	3	3592.92	179.142	3	143.474	5.91e-07	1.73e-05
ENSMUSG00000020747.18	Tmem94	6943.78	241.558	3	5275.28	110.664	3	75.9714	5.9e-07	1.73e-05
ENSMUSG00000003665.7	Has1	29.0358	7.62105	3	98.4954	11.4035	3	339.22	6.02e-07	1.76e-05
ENSMUSG00000067818.6	Myl9	12135.8	628.097	3	18765.7	1910.21	3	154.632	6.03e-07	1.76e-05
ENSMUSG00000041329.13	Atp1b2	3240.54	180.199	3	2298.44	82.6299	3	70.9278	6.07e-07	1.77e-05
ENSMUSG00000107369.1	Gstm2-ps1	615.427	30.694	3	377.891	30.2431	3	61.4031	6.17e-07	1.79e-05
ENSMUSG00000031755.6	Bbs2	1423.39	52.3171	3	1012.27	34.6515	3	71.1168	6.28e-07	1.82e-05
ENSMUSG00000017428.16	Psmd11	3036.88	123.408	3	4060.02	73.9394	3	133.69	6.32e-07	1.83e-05
ENSMUSG00000000326.13	Comt	6276.57	227.336	3	8290.78	214.055	3	132.091	6.38e-07	1.84e-05
ENSMUSG00000015468.14	Notch4	1493.16	120.507	3	2562.8	339.464	3	171.636	6.52e-07	1.88e-05
ENSMUSG00000057561.10	Eif1a	1029.68	21.9497	3	1411.18	38.2099	3	137.05	6.64e-07	1.91e-05
ENSMUSG00000038615.17	Nfe2l1	27252.9	1038.26	3	35341.7	311.506	3	129.68	6.64e-07	1.91e-05
ENSMUSG00000066571.13	4931406P16Rik	3633.15	72.8223	3	4892.16	227.181	3	134.653	6.83e-07	1.96e-05
ENSMUSG00000029648.13	Flt1	7800.19	256.103	3	10849.5	671.87	3	139.093	6.86e-07	1.97e-05
ENSMUSG00000018932.9	Map2k3	2947.99	110.78	3	4063.64	184.386	3	137.844	7.02e-07	2e-05
ENSMUSG00000027996.13	Sfrp2	1738.21	20.1164	3	3187.8	568.114	3	183.395	7.02e-07	2e-05
ENSMUSG00000026687.14	Aldh9a1	2582.91	114.285	3	1879.33	56.0845	3	72.7603	7.1e-07	2.02e-05
ENSMUSG00000075324.13	Fign	780.721	48.918	3	484.516	38.6526	3	62.06	7.17e-07	2.04e-05
ENSMUSG00000033373.16	Fntb	1727.72	94.8848	3	1196.3	50.4666	3	69.2419	7.18e-07	2.04e-05
ENSMUSG00000099696.6	2900052N01Rik	10.8401	1.95221	3	55.6014	11.6152	3	512.922	7.24e-07	2.05e-05
ENSMUSG00000003032.8	Klf4	4765.95	373.972	3	7141.93	446.586	3	149.853	7.24e-07	2.05e-05
ENSMUSG00000026353.9	Ubxn4	3622.96	59.2138	3	4656.86	87.3613	3	128.537	7.31e-07	2.07e-05
ENSMUSG00000020154.10	Ptprb	10980.6	856.576	3	16683.9	1340.27	3	151.94	7.38e-07	2.08e-05
ENSMUSG00000078490.10	Cfap74	216.424	8.99872	3	110.427	11.2658	3	51.0232	7.4e-07	2.09e-05
ENSMUSG00000027524.9	Edn3	65.5595	21.7425	3	386.907	69.7749	3	590.162	7.59e-07	2.13e-05
ENSMUSG00000018405.7	Mrm1	1376.13	35.9403	3	1008.1	18.1135	3	73.2564	7.62e-07	2.14e-05
ENSMUSG00000032085.5	Tagln	6819.9	359.151	3	9645.98	534.381	3	141.439	7.79e-07	2.18e-05
ENSMUSG00000020681.14	Ace	14649	262.053	3	19542.1	977.617	3	133.402	7.8e-07	2.19e-05
ENSMUSG00000019558.14	Slc6a8	6590.75	299.111	3	8908.13	304.365	3	135.161	7.88e-07	2.2e-05
ENSMUSG00000051439.7	Cd14	504.597	25.4797	3	885.599	114.047	3	175.506	7.97e-07	2.22e-05
ENSMUSG00000055044.12	Pdlim1	2726.1	144.048	3	4185.39	410.866	3	153.53	8.11e-07	2.26e-05
ENSMUSG00000034059.14	Ypel4	536.178	58.7363	3	312.908	10.1079	3	58.359	8.14e-07	2.26e-05
ENSMUSG00000020075.8	Ddx21	2669.73	107.613	3	3678.2	162.991	3	137.775	8.23e-07	2.28e-05
ENSMUSG00000101693.1	Gm19461	844.272	97.6727	3	510.608	9.9224	3	60.4791	8.21e-07	2.28e-05
ENSMUSG00000040433.16	Zbtb38	2914.12	19.2344	3	3850.09	148.273	3	132.118	8.3e-07	2.3e-05
ENSMUSG00000027955.16	Gask1b	4569.57	84.8346	3	5829.23	86.6604	3	127.566	8.37e-07	2.31e-05
ENSMUSG00000021759.14	Plpp1	4692.75	64.3854	3	6037.25	157.713	3	128.651	8.36e-07	2.31e-05
ENSMUSG00000101941.1	Gm28979	61.0062	10.4194	3	15.3555	0.570467	3	25.1705	8.44e-07	2.32e-05
ENSMUSG00000022698.17	Naa50	2230.06	41.344	3	3026.33	137.63	3	135.706	8.58e-07	2.36e-05
ENSMUSG00000035473.10	Galm	1317.03	29.6673	3	959.754	25.7735	3	72.8729	8.94e-07	2.46e-05
ENSMUSG00000024360.8	Etf1	5141.86	159.572	3	6772.82	206.883	3	131.719	9.04e-07	2.48e-05
ENSMUSG00000017724.14	Etv4	69.6817	12.3263	3	166.471	12.2475	3	238.903	9.12e-07	2.5e-05
ENSMUSG00000043384.15	Gprasp1	4955.91	9.34495	3	3661.03	202.712	3	73.8721	9.46e-07	2.58e-05
ENSMUSG00000007476.18	Lrrc8a	1337.05	42.7871	3	1816.96	47.418	3	135.893	9.47e-07	2.58e-05
ENSMUSG00000042826.13	Fgf11	618.208	24.6959	3	415.046	8.14487	3	67.137	9.55e-07	2.6e-05
ENSMUSG00000019082.18	Slc25a22	2572.59	184.166	3	1666.99	134.42	3	64.7981	9.64e-07	2.62e-05
ENSMUSG00000038143.16	Stox2	1277.7	21.5703	3	1730.92	57.6323	3	135.472	9.77e-07	2.65e-05
ENSMUSG00000039579.15	Grin3a	591.728	26.5456	3	354.577	35.2963	3	59.9222	9.85e-07	2.67e-05
ENSMUSG00000048371.8	Pdp2	1234.43	71.5985	3	814.391	55.204	3	65.9732	9.93e-07	2.69e-05
ENSMUSG00000029819.6	Npy	128.213	6.38276	3	266.584	38.9051	3	207.923	1e-06	2.71e-05
ENSMUSG00000020737.12	Jpt1	4792.03	175.485	3	6262.08	86.8199	3	130.677	1.01e-06	2.73e-05
ENSMUSG00000029474.7	Rnf34	1307.81	33.3075	3	1774.61	55.1285	3	135.693	1.02e-06	2.76e-05
ENSMUSG00000019437.17	Tlcd1	803.425	37.5826	3	529.044	32.3982	3	65.8486	1.05e-06	2.81e-05
ENSMUSG00000040855.15	Reps2	378.333	18.6739	3	218.131	19.7757	3	57.6558	1.08e-06	2.89e-05
ENSMUSG00000032656.14	2003-03-01	243.894	17.8228	3	417.878	29.5719	3	171.336	1.09e-06	2.91e-05
ENSMUSG00000048731.15	Ggnbp1	561.406	25.5028	3	362.617	17.3695	3	64.5908	1.09e-06	2.92e-05
ENSMUSG00000022353.10	Mtss1	4610.87	123.031	3	3333.55	196.045	3	72.2976	1.09e-06	2.93e-05
ENSMUSG00000030688.15	Stard10	17933.3	1765.13	3	10638.9	1282.94	3	59.3251	1.1e-06	2.93e-05
ENSMUSG00000032500.10	Dclk3	101.582	10.467	3	220.047	28.2105	3	216.62	1.12e-06	2.98e-05
ENSMUSG00000024413.14	Npc1	4280.48	167.982	3	3223.11	69.8266	3	75.2978	1.13e-06	3.01e-05
ENSMUSG00000009185.2	Ccl8	211.819	29.181	3	467.924	90.1442	3	220.907	1.16e-06	3.07e-05
ENSMUSG00000024772.9	Ehd1	5470.33	40.7307	3	6841.34	70.6408	3	125.063	1.16e-06	3.07e-05
ENSMUSG00000022443.17	Myh9	12341.3	677.457	3	16696	394.236	3	135.286	1.17e-06	3.07e-05
ENSMUSG00000031504.6	Rab20	969.067	28.687	3	1346.49	48.6056	3	138.947	1.16e-06	3.07e-05
ENSMUSG00000005628.12	Tmod4	587.429	22.1196	3	324.348	49.9527	3	55.2148	1.16e-06	3.07e-05
ENSMUSG00000019970.15	Sgk1	4017.17	444.296	3	6676.8	655.015	3	166.207	1.17e-06	3.08e-05
ENSMUSG00000026341.16	Actr3	5065.46	48.6517	3	6339.2	47.0163	3	125.146	1.18e-06	3.09e-05
ENSMUSG00000051359.15	Ncald	1773.05	67.7106	3	1303.37	23.3988	3	73.5101	1.17e-06	3.09e-05
ENSMUSG00000030806.6	Stx1b	509.114	6.49595	3	336.559	12.612	3	66.1069	1.19e-06	3.12e-05
ENSMUSG00000022297.15	Fzd6	1270.51	27.5921	3	1684.14	9.4666	3	132.556	1.2e-06	3.15e-05
ENSMUSG00000026930.15	Gpsm1	10334.1	495.347	3	7836.14	11.6344	3	75.8283	1.2e-06	3.15e-05
ENSMUSG00000062044.16	Lmtk3	129.438	7.96018	3	53.2233	8.15516	3	41.1188	1.22e-06	3.18e-05
ENSMUSG00000037411.10	Serpine1	2048.19	283.536	3	5114.74	658.63	3	249.72	1.24e-06	3.24e-05
ENSMUSG00000020151.16	Ptprr	158.564	23.8815	3	328.863	34.1824	3	207.4	1.26e-06	3.27e-05
ENSMUSG00000024511.15	Rab27b	230.851	28.8906	3	472.921	74.8183	3	204.86	1.27e-06	3.31e-05
ENSMUSG00000079055.10	Slc8a3	219.311	15.2711	3	111.334	10.7006	3	50.7655	1.29e-06	3.34e-05
ENSMUSG00000054477.16	Kcnn2	1329.43	18.1458	3	861.162	86.8483	3	64.777	1.29e-06	3.35e-05
ENSMUSG00000029761.16	Cald1	4635.8	312.157	3	6467.35	193.891	3	139.509	1.32e-06	3.41e-05
ENSMUSG00000049303.10	Syt12	151.87	4.01246	3	342.923	76.5592	3	225.8	1.33e-06	3.44e-05
ENSMUSG00000050069.3	Grem2	147.194	20.387	3	57.7376	8.4998	3	39.2254	1.35e-06	3.47e-05
ENSMUSG00000086740.1	Gm17029	300.89	15.7985	3	552.302	74.4606	3	183.556	1.35e-06	3.48e-05
ENSMUSG00000038217.13	Tlcd2	449.868	33.0342	3	263.686	21.2187	3	58.614	1.42e-06	3.66e-05
ENSMUSG00000046668.9	Cxxc5	2957.26	82.4988	3	2256.97	43.2012	3	76.3197	1.44e-06	3.69e-05
ENSMUSG00000032035.16	Ets1	3138.11	36.8729	3	3969.62	27.0749	3	126.497	1.45e-06	3.71e-05
ENSMUSG00000073643.11	Wdfy1	1420.11	23.1768	3	1918.81	73.6994	3	135.117	1.47e-06	3.75e-05
ENSMUSG00000021763.17	BC067074	787.409	6.49848	3	539.493	30.8845	3	68.515	1.56e-06	4e-05
ENSMUSG00000022203.7	Efs	1061.71	28.7477	3	751.713	31.9956	3	70.8024	1.64e-06	4.17e-05
ENSMUSG00000040850.17	Psme4	11187.1	105.49	3	14464.1	579.449	3	129.293	1.64e-06	4.17e-05
ENSMUSG00000020099.8	Unc5b	7290.59	279.621	3	9541.54	236.136	3	130.875	1.64e-06	4.17e-05
ENSMUSG00000031273.16	Col4a6	3746.37	256.345	3	2529.59	185.479	3	67.5211	1.65e-06	4.19e-05
ENSMUSG00000049537.10	Tecrl	1349.5	26.8433	3	2063.83	220.172	3	152.933	1.68e-06	4.26e-05
ENSMUSG00000106981.1	Gm45495	613.363	27.6642	3	389.042	28.9481	3	63.4277	1.71e-06	4.33e-05
ENSMUSG00000014503.15	Pkd2l2	683.587	33.8389	3	447.537	25.9424	3	65.4689	1.71e-06	4.33e-05
ENSMUSG00000035969.15	Rusc2	4179.68	81.7405	3	5738.19	354.996	3	137.288	1.73e-06	4.37e-05
ENSMUSG00000021108.18	Prkch	1212.21	60.516	3	1734.14	89.6155	3	143.056	1.75e-06	4.4e-05
ENSMUSG00000038239.11	Hrc	32777.1	1017.89	3	24727.5	1128.82	3	75.4414	1.75e-06	4.41e-05
ENSMUSG00000054555.11	Adam12	43.5251	7.54086	3	116.573	13.0119	3	267.829	1.77e-06	4.44e-05
ENSMUSG00000024286.8	Ccny	5182.61	157.313	3	6663.65	108.143	3	128.577	1.8e-06	4.5e-05
ENSMUSG00000012819.15	Cdh23	466.238	43.8995	3	272.324	18.0071	3	58.4087	1.79e-06	4.5e-05
ENSMUSG00000032034.6	Kcnj5	20537.6	709.382	3	14713.5	1003.78	3	71.6414	1.82e-06	4.56e-05
ENSMUSG00000062421.13	Arf2	2078.24	23.5263	3	2663.46	28.3697	3	128.159	1.84e-06	4.6e-05
ENSMUSG00000028017.7	Egf	889.201	85.1931	3	533.68	45.1323	3	60.018	1.87e-06	4.66e-05
ENSMUSG00000079037.9	Prnp	11164.1	292.578	3	14330.2	389.269	3	128.36	1.87e-06	4.66e-05
ENSMUSG00000040543.16	Pitpnm3	918.782	48.1493	3	618.009	33.3349	3	67.264	1.9e-06	4.72e-05
ENSMUSG00000034377.10	Tulp4	2352.03	101.079	3	3324.88	213.961	3	141.362	1.91e-06	4.75e-05
ENSMUSG00000016520.7	Lnx2	937.299	61.4001	3	1348.2	32.8169	3	143.839	1.93e-06	4.8e-05
ENSMUSG00000019122.8	Ccl9	663.851	30.6717	3	1091.14	125.334	3	164.365	2.01e-06	4.98e-05
ENSMUSG00000024039.15	Cbs	663.187	54.2072	3	312.2	68.7978	3	47.0757	2.02e-06	5e-05
ENSMUSG00000020067.8	Mypn	5292.23	323.913	3	8059.67	829.161	3	152.292	2.04e-06	5.03e-05
ENSMUSG00000013846.10	St3gal1	3819.96	139.291	3	5041	148.955	3	131.965	2.04e-06	5.03e-05
ENSMUSG00000028944.14	Prkag2	4052.8	130.907	3	6634.86	923.547	3	163.711	2.08e-06	5.13e-05
ENSMUSG00000036523.16	Greb1	1022.41	166.296	3	555.35	47.5997	3	54.3179	2.1e-06	5.17e-05
ENSMUSG00000033542.13	Arhgef5	1643.65	21.2305	3	2144.44	45.1892	3	130.468	2.11e-06	5.18e-05
ENSMUSG00000090523.2	Gypc	4896.67	272.466	3	3615.78	65.1732	3	73.8417	2.13e-06	5.23e-05
ENSMUSG00000031253.15	Srpx2	904.122	20.124	3	1308.04	89.6252	3	144.675	2.14e-06	5.23e-05
ENSMUSG00000000183.6	Fgf6	10.9581	3.31258	3	54.9808	10.7118	3	501.737	2.15e-06	5.25e-05
ENSMUSG00000070427.4	Il18bp	297.929	24.7866	3	484.623	22.2718	3	162.664	2.17e-06	5.29e-05
ENSMUSG00000027381.16	Bcl2l11	1108.14	9.00054	3	749.03	61.8783	3	67.5932	2.18e-06	5.3e-05
ENSMUSG00000024806.4	Mlana	426.743	28.3906	3	757.888	101.191	3	177.598	2.18e-06	5.3e-05
ENSMUSG00000003949.16	Hlf	3424.22	264.367	3	2033.19	283.894	3	59.3767	2.21e-06	5.37e-05
ENSMUSG00000034614.14	Pik3ip1	3812.51	290.779	3	2660.31	86.3424	3	69.7783	2.21e-06	5.37e-05
ENSMUSG00000024042.7	Sik1	3215.41	436.902	3	5389.83	430.529	3	167.625	2.23e-06	5.4e-05
ENSMUSG00000020794.13	Ube2g1	1887.18	93.5534	3	2690.36	169.342	3	142.56	2.24e-06	5.41e-05
ENSMUSG00000000056.7	Narf	3406.73	100.88	3	4370.47	31.6056	3	128.289	2.25e-06	5.43e-05
ENSMUSG00000050234.7	Gja4	1338.32	34.4872	3	1866.9	107.439	3	139.496	2.26e-06	5.45e-05
ENSMUSG00000020534.14	Shmt1	91.4612	11.9969	3	188.182	10.1882	3	205.75	2.26e-06	5.45e-05
ENSMUSG00000033960.6	Jcad	4963.22	143.132	3	6457.29	201.267	3	130.103	2.27e-06	5.46e-05
ENSMUSG00000032290.7	Ptpn9	1677.61	47.7795	3	2261.84	85.992	3	134.825	2.27e-06	5.46e-05
ENSMUSG00000032131.16	Abcg4	565.558	49.5649	3	351.314	15.1378	3	62.1181	2.3e-06	5.52e-05
ENSMUSG00000026424.8	Gpr37l1	432.158	41.5657	3	255.04	12.7911	3	59.0155	2.3e-06	5.52e-05
ENSMUSG00000054728.17	Phactr1	2648.42	96.5226	3	1945.83	82.5344	3	73.4714	2.32e-06	5.54e-05
ENSMUSG00000031767.13	Nudt7	2454.3	22.5921	3	1849.12	75.3988	3	75.3419	2.36e-06	5.65e-05
ENSMUSG00000027397.14	Slc20a1	1844.99	109.306	3	2559.36	76.4432	3	138.719	2.41e-06	5.76e-05
ENSMUSG00000029675.12	Eln	10916.1	1119.67	3	17806.8	1990	3	163.124	2.43e-06	5.77e-05
ENSMUSG00000029096.15	Htra3	24107.3	1019.66	3	17973.8	799.058	3	74.5575	2.42e-06	5.77e-05
ENSMUSG00000045733.7	Sprn	1025.94	65.4134	3	687.134	37.0288	3	66.9759	2.46e-06	5.85e-05
ENSMUSG00000028194.15	Ddah1	459.357	26.1676	3	770.049	86.527	3	167.636	2.47e-06	5.86e-05
ENSMUSG00000035864.14	Syt1	74.1617	19.7998	3	18.3108	1.20299	3	24.6904	2.48e-06	5.88e-05
ENSMUSG00000044674.6	Fzd1	1957.01	63.3655	3	2744.22	179.936	3	140.225	2.5e-06	5.9e-05
ENSMUSG00000020886.17	Dlg4	1799.06	89.1073	3	1319.87	12.285	3	73.3643	2.54e-06	6.01e-05
ENSMUSG00000050014.8	Apol10b	338.225	11.8125	3	207.966	9.85597	3	61.4874	2.57e-06	6.07e-05
ENSMUSG00000058624.13	Gda	1088.68	54.6817	3	1870.21	278.535	3	171.787	2.59e-06	6.11e-05
ENSMUSG00000036564.17	Ndrg4	24652.9	343.821	3	31208.9	973.669	3	126.593	2.63e-06	6.18e-05
ENSMUSG00000029272.8	Sult1e1	42.2075	16.8504	3	4.20645	0.758079	3	9.96611	2.63e-06	6.19e-05
ENSMUSG00000026574.5	Dpt	51518.4	2197.44	3	35327	3295.61	3	68.5718	2.66e-06	6.25e-05
ENSMUSG00000066150.12	Slc31a1	1515.66	57.0298	3	2038.34	56.149	3	134.486	2.73e-06	6.4e-05
ENSMUSG00000025616.14	Usp16	1881.28	41.0669	3	2463.51	64.0764	3	130.949	2.74e-06	6.41e-05
ENSMUSG00000068037.11	Mas1	116.497	20.7362	3	43.2296	4.28315	3	37.108	2.79e-06	6.5e-05
ENSMUSG00000062031.13	Pgghg	1980.53	59.7664	3	1493.82	30.2265	3	75.4254	2.78e-06	6.5e-05
ENSMUSG00000026833.18	Olfm1	4063.48	142.764	3	2990.76	153.448	3	73.601	2.87e-06	6.7e-05
ENSMUSG00000034327.17	Kctd9	2045.72	43.7877	3	2746.79	126.323	3	134.27	2.96e-06	6.88e-05
ENSMUSG00000024007.15	Ppil1	1986.6	70.4428	3	1425.17	79.0605	3	71.7392	2.98e-06	6.92e-05
ENSMUSG00000022754.6	Tmem45a	895.424	43.9424	3	1261.1	45.615	3	140.838	3.04e-06	7.06e-05
ENSMUSG00000028883.17	Sema3a	306.441	11.0072	3	482.18	31.053	3	157.348	3.08e-06	7.14e-05
ENSMUSG00000117975.1	Itprip	1618.89	61.7352	3	2168.33	55.9072	3	133.939	3.09e-06	7.15e-05
ENSMUSG00000040111.17	Gramd1b	3292.14	90.2815	3	2403.24	141.226	3	72.9994	3.1e-06	7.16e-05
ENSMUSG00000021270.13	Hsp90aa1	5483.21	399.079	3	7801.03	407.213	3	142.271	3.11e-06	7.17e-05
ENSMUSG00000030787.4	Lyve1	2336.34	29.6896	3	3602.1	416.965	3	154.177	3.21e-06	7.4e-05
ENSMUSG00000020435.17	Osbp2	1362.09	40.5444	3	982.478	45.0532	3	72.1301	3.22e-06	7.41e-05
ENSMUSG00000028036.6	Ptgfr	6405.48	582.542	3	4339.26	222.726	3	67.7429	3.22e-06	7.41e-05
ENSMUSG00000035458.15	Tnni3	177259	1088.36	3	142267	3924.22	3	80.2596	3.27e-06	7.52e-05
ENSMUSG00000023075.9	Akirin1	1400.33	31.7229	3	1844.2	39.395	3	131.697	3.29e-06	7.54e-05
ENSMUSG00000031660.13	Brd7	3187.65	68.3461	3	4095.77	104.499	3	128.489	3.42e-06	7.83e-05
ENSMUSG00000032372.14	Plscr2	962.047	71.9727	3	1770.37	341.629	3	184.021	3.48e-06	7.96e-05
ENSMUSG00000074219.3	Gm10644	175.055	10.397	3	90.4767	5.43483	3	51.6848	3.54e-06	8.07e-05
ENSMUSG00000050010.8	Shisa3	92.1226	11.1023	3	184.159	7.46317	3	199.906	3.54e-06	8.07e-05
ENSMUSG00000017737.2	Mmp9	386.83	19.2377	3	222.012	26.0209	3	57.3927	3.66e-06	8.32e-05
ENSMUSG00000060675.13	Plaat3	4791.65	138.486	3	6103.78	101.319	3	127.384	3.71e-06	8.43e-05
ENSMUSG00000031990.15	Jam3	3118.33	113.527	3	2381.32	41.7524	3	76.3653	3.73e-06	8.46e-05
ENSMUSG00000026288.14	Inpp5d	1000.28	36.866	3	1370.65	46.0644	3	137.027	3.79e-06	8.59e-05
ENSMUSG00000030433.15	Sbk2	3995.6	432.626	3	2316.39	309.726	3	57.9735	3.81e-06	8.63e-05
ENSMUSG00000040061.17	Plcb2	875.278	81.052	3	569.72	15.3193	3	65.0902	3.83e-06	8.66e-05
ENSMUSG00000031778.13	Cx3cl1	1697.13	42.2399	3	2435.99	193.129	3	143.535	3.91e-06	8.83e-05
ENSMUSG00000056216.9	Cebpg	1638.64	45.9493	3	2129.57	5.56325	3	129.96	3.95e-06	8.91e-05
ENSMUSG00000052013.15	Btla	42.1621	8.12975	3	109.284	5.67746	3	259.201	4.01e-06	9.03e-05
ENSMUSG00000033578.7	Tmem35a	960.795	67.2128	3	589.148	66.6402	3	61.3188	4.02e-06	9.04e-05
ENSMUSG00000022053.13	Ebf2	933.519	38.8169	3	659.015	23.5106	3	70.5947	4.05e-06	9.1e-05
ENSMUSG00000039835.16	Nhsl1	1605.32	65.2149	3	1191.34	20.033	3	74.2117	4.07e-06	9.12e-05
ENSMUSG00000026180.8	Cxcr2	1.31148	0.884155	3	37.0086	20.7017	3	2821.89	4.17e-06	9.34e-05
ENSMUSG00000032479.15	Map4	27654.4	437.907	3	35124	1254.16	3	127.011	4.22e-06	9.43e-05
ENSMUSG00000032265.14	Tent5a	1710.81	50.8172	3	2261.52	65.7571	3	132.19	4.27e-06	9.54e-05
ENSMUSG00000024679.10	Ms4a6d	241.499	8.8756	3	408.695	40.416	3	169.232	4.3e-06	9.58e-05
ENSMUSG00000066687.5	Zbtb16	1400.19	176.676	3	4440.39	877.723	3	317.129	4.29e-06	9.58e-05
ENSMUSG00000051341.6	Zfp52	440.281	2.87507	3	651.473	39.7621	3	147.967	4.34e-06	9.65e-05
ENSMUSG00000009772.15	Nuak2	338.221	24.5979	3	531.512	26.3432	3	157.149	4.35e-06	9.66e-05
ENSMUSG00000020253.15	Ppm1m	1494.69	81.7569	3	1077.98	24.3826	3	72.1203	4.36e-06	9.67e-05
ENSMUSG00000047497.10	Adamts12	828.619	21.6984	3	544.355	49.6249	3	65.6942	4.4e-06	9.76e-05
ENSMUSG00000023013.5	Aqp2	49.9057	8.74991	3	129.547	18.391	3	259.583	4.48e-06	9.89e-05
ENSMUSG00000024043.13	Arhgap28	916.305	39.7434	3	531.983	81.4264	3	58.0574	4.48e-06	9.89e-05
ENSMUSG00000040298.6	Btbd16	91.8593	13.7835	3	29.5713	6.96025	3	32.192	4.47e-06	9.89e-05
ENSMUSG00000002847.7	Pla1a	347.879	33.0283	3	598.305	63.9374	3	171.987	4.49e-06	9.89e-05
ENSMUSG00000042608.15	Stk40	3438.93	131.108	3	4600.78	202.929	3	133.785	4.48e-06	9.89e-05
ENSMUSG00000050296.14	Abca12	271.178	8.83415	3	153.768	15.2718	3	56.7038	4.53e-06	9.97e-05
ENSMUSG00000021094.10	Dhrs7	4177.54	151.769	3	3102.17	152.839	3	74.2582	4.55e-06	9.99e-05
ENSMUSG00000078963.3	Hsbp1l1	302.967	33.8083	3	166.61	10.9064	3	54.9926	4.55e-06	9.99e-05
ENSMUSG00000029231.15	Pdgfra	9614.94	338.103	3	7148.84	382.462	3	74.3513	4.58e-06	0.000100313
ENSMUSG00000046532.8	Ar	1075.36	24.3604	3	798.789	5.75346	3	74.2813	4.6e-06	0.00010042
ENSMUSG00000039257.11	Vstm2b	104.056	12.1133	3	37.9083	7.35319	3	36.4307	4.6e-06	0.00010042
ENSMUSG00000036985.12	Zdhhc9	2286.06	35.8751	3	3123.45	191.334	3	136.63	4.6e-06	0.00010042
ENSMUSG00000028465.16	Tln1	15767.2	507.217	3	20359.8	688.391	3	129.128	4.71e-06	0.000102698
ENSMUSG00000078915.2	Hsp25-ps1	708.98	63.5647	3	1081.12	55.1149	3	152.489	4.73e-06	0.000102919
ENSMUSG00000028978.12	Nos3	3879.1	350.969	3	5928.45	512.709	3	152.83	4.78e-06	0.000103841
ENSMUSG00000022800.14	Fyttd1	2765.34	21.0861	3	3528.92	96.5242	3	127.612	4.92e-06	0.00010683
ENSMUSG00000017817.11	Jph2	21176.4	763.231	3	26845.4	368.301	3	126.771	4.99e-06	0.000108255
ENSMUSG00000021508.11	Cxcl14	631.799	37.7022	3	906.211	21.318	3	143.434	5e-06	0.000108269
ENSMUSG00000022665.15	Ccdc80	68887.7	1229.59	3	48175.7	4498.48	3	69.9337	5.16e-06	0.000111412
ENSMUSG00000024525.7	Impa2	620.024	44.8771	3	381.749	35.3601	3	61.57	5.15e-06	0.000111412
ENSMUSG00000043903.4	Zfp469	574.13	24.4095	3	925.547	104.104	3	161.209	5.31e-06	0.000114437
ENSMUSG00000039005.13	Tlr4	861.904	50.5456	3	1272.91	87.6872	3	147.686	5.32e-06	0.000114598
ENSMUSG00000020611.14	Gna13	2622.26	42.065	3	3298.68	9.784	3	125.795	5.45e-06	0.000117354
ENSMUSG00000024127.15	Prepl	4619.94	161.892	3	7026.38	846.883	3	152.088	5.55e-06	0.000119267
ENSMUSG00000097652.2	Mhrt	4585.8	180.581	3	2594.47	475.969	3	56.5762	5.61e-06	0.000120236
ENSMUSG00000033006.10	Sox10	891.81	80.1068	3	586.192	21.5633	3	65.7305	5.61e-06	0.000120236
ENSMUSG00000020717.19	Pecam1	13255.2	465.367	3	18029.3	1180.88	3	136.016	5.66e-06	0.00012125
ENSMUSG00000019590.16	Cyb561	1779.48	59.8067	3	2650.26	273.07	3	148.934	5.71e-06	0.000121833
ENSMUSG00000029168.14	Dpysl5	124.841	13.1976	3	55.8337	3.98847	3	44.7237	5.7e-06	0.000121833
ENSMUSG00000043257.15	Pigv	1010.99	21.6457	3	748.496	10.5939	3	74.0356	5.72e-06	0.000122041
ENSMUSG00000027238.17	Frmd5	5964.54	941.062	3	13541.4	1198.06	3	227.032	5.75e-06	0.000122448
ENSMUSG00000027217.13	Tspan18	3543.99	59.0863	3	2651.58	142.756	3	74.8189	5.76e-06	0.00012257
ENSMUSG00000039202.12	Abhd2	3022.69	79.8863	3	3847.97	57.6342	3	127.303	5.79e-06	0.000122895
ENSMUSG00000053113.3	Socs3	611.76	72.7308	3	958.274	8.65709	3	156.642	5.79e-06	0.000122895
ENSMUSG00000054196.7	Cthrc1	94.7752	7.59555	3	194.826	24.7191	3	205.566	5.86e-06	0.000124133
ENSMUSG00000051391.9	Ywhag	8022.32	277.536	3	10350.4	315.342	3	129.02	5.86e-06	0.000124133
ENSMUSG00000026385.16	Dbi	6955.11	302.702	3	5342.58	118.475	3	76.8152	5.89e-06	0.000124472
ENSMUSG00000040010.10	Slc7a5	816.408	22.1205	3	1120.24	41.3204	3	137.216	5.91e-06	0.000124866
ENSMUSG00000056054.9	S100a8	6.50377	1.37334	3	223.639	147.608	3	3438.6	5.99e-06	0.000126403
ENSMUSG00000033022.8	Cdo1	2403.07	224.877	3	1522.9	149.495	3	63.3733	6.04e-06	0.000127036
ENSMUSG00000020458.16	Rtn4	10856.9	138.902	3	13990.5	625.548	3	128.863	6.04e-06	0.000127036
ENSMUSG00000107355.1	AI839979	109.36	5.7335	3	199.169	10.5533	3	182.122	6.08e-06	0.000127549
ENSMUSG00000060735.4	Rxfp3	472.637	34.9329	3	223.296	50.2754	3	47.2447	6.07e-06	0.000127549
ENSMUSG00000031385.14	Plxnb3	529.13	28.1733	3	340.022	23.0809	3	64.2605	6.13e-06	0.000128403
ENSMUSG00000022897.15	Dyrk1a	3526.59	77.4216	3	4543.29	151.557	3	128.829	6.16e-06	0.000128834
ENSMUSG00000035441.14	Myo1d	2304.79	24.0558	3	2928.83	62.155	3	127.076	6.25e-06	0.000130668
ENSMUSG00000041476.12	Smpx	9237.37	751.087	3	13172	640.483	3	142.595	6.29e-06	0.000131295
ENSMUSG00000037493.6	Cib2	329.351	9.91265	3	206.852	9.10108	3	62.806	6.33e-06	0.000131845
ENSMUSG00000018166.8	Erbb3	1488.6	17.6693	3	1113.44	44.0162	3	74.7977	6.33e-06	0.000131845
ENSMUSG00000069378.14	Prdm6	548.728	72.3892	3	286.948	38.4123	3	52.2933	6.37e-06	0.000132602
ENSMUSG00000028041.17	Adam15	6774.42	78.8185	3	8982.77	519.299	3	132.598	6.5e-06	0.00013495
ENSMUSG00000022372.14	Sla	303.402	22.0545	3	533.71	73.0267	3	175.908	6.5e-06	0.00013495
ENSMUSG00000086938.9	4930481A15Rik	1125.68	11.34	3	759.899	70.3367	3	67.5061	6.7e-06	0.000138803
ENSMUSG00000032661.9	Oas3	19.9525	4.68818	3	71.2262	12.748	3	356.979	6.72e-06	0.000139143
ENSMUSG00000041688.16	Amot	707.376	20.4967	3	1082.76	107.573	3	153.068	6.8e-06	0.000140632
ENSMUSG00000038390.11	Gpr162	910.425	69.1888	3	566.351	57.3031	3	62.2073	6.82e-06	0.000140928
ENSMUSG00000072594.3	Gm16439	107.371	11.7796	3	216.053	23.6663	3	201.22	6.85e-06	0.000141249
ENSMUSG00000042363.14	Lgalsl	2128.35	92.2368	3	2840.74	95.6527	3	133.471	6.99e-06	0.000143954
ENSMUSG00000026342.10	Slc35f5	3923.25	162.647	3	5300.95	285.842	3	135.116	7.03e-06	0.000144716
ENSMUSG00000002625.10	Akap8l	4930.85	177.742	3	3824.27	85.3461	3	77.558	7.09e-06	0.000145502
ENSMUSG00000097099.2	Gm9917	196.084	20.5356	3	337.727	18.868	3	172.236	7.09e-06	0.000145502
ENSMUSG00000087006.3	Gm13889	329.595	24.8552	3	564.858	70.248	3	171.38	7.1e-06	0.000145586
ENSMUSG00000031563.8	Wwc2	3216.65	53.7612	3	4335.84	268.704	3	134.794	7.16e-06	0.00014659
ENSMUSG00000031529.5	Tnks	3201.13	59.5971	3	4174.5	179.942	3	130.407	7.23e-06	0.00014778
ENSMUSG00000020926.16	Adam11	5095.07	349.191	3	3295.25	361.79	3	64.6751	7.27e-06	0.00014839
ENSMUSG00000029343.17	Crybb1	72.624	2.511	3	26.8954	2.65675	3	37.0337	7.41e-06	0.000151175
ENSMUSG00000086806.1	Gm13054	16.6562	2.2267	3	66.1997	16.4203	3	397.447	7.59e-06	0.000154614
ENSMUSG00000045103.19	Dmd	5081.08	269.323	3	7672.87	890.72	3	151.009	7.77e-06	0.000158075
ENSMUSG00000001833.17	2007-09-01	6986.19	80.183	3	8787.74	274.901	3	125.787	7.93e-06	0.000161276
ENSMUSG00000029321.1	Slc10a6	513.249	54.1325	3	827.964	67.0257	3	161.318	7.95e-06	0.00016148
ENSMUSG00000043008.9	Klhl6	555.659	23.6886	3	785.275	22.8718	3	141.323	8.19e-06	0.000166106
ENSMUSG00000044308.17	Ubr3	6603.44	242.099	3	8772.58	436.553	3	132.849	8.2e-06	0.000166106
ENSMUSG00000034522.10	Zfp395	1916.66	67.8815	3	1423.01	60.3376	3	74.2439	8.39e-06	0.000169756
ENSMUSG00000016756.17	Cmah	324.094	18.1958	3	517.472	43.8382	3	159.667	8.41e-06	0.000169919
ENSMUSG00000049791.4	Fzd4	4259.14	149.981	3	5739.3	331.025	3	134.753	8.46e-06	0.000170766
ENSMUSG00000020251.13	Glt8d2	710.173	30.3181	3	496.04	17.3557	3	69.8478	8.49e-06	0.000171047
ENSMUSG00000003411.10	Rab3b	665.059	69.7845	3	350.025	58.5761	3	52.6307	8.58e-06	0.000172489
ENSMUSG00000028793.15	Rnf19b	1228.9	91.2947	3	1869.94	176.966	3	152.163	8.58e-06	0.000172489
ENSMUSG00000040666.19	Sh3bgr	8229.87	319.949	3	10852.2	500.305	3	131.863	8.65e-06	0.000173673
ENSMUSG00000000739.14	Sult5a1	366.389	24.251	3	211.076	25.1677	3	57.6098	8.75e-06	0.000175559
ENSMUSG00000028909.17	Ptpru	1678.99	37.5256	3	1154.3	108.855	3	68.7498	8.82e-06	0.000176757
ENSMUSG00000031146.6	Plp2	1192.29	46.9774	3	1590.4	32.7464	3	133.391	8.93e-06	0.000178509
ENSMUSG00000036528.16	Ppfibp2	2059.78	46.0746	3	1595.9	29.4326	3	77.479	8.93e-06	0.000178509
ENSMUSG00000036053.17	Fmnl2	904.245	7.6328	3	1271.26	87.6343	3	140.588	8.96e-06	0.000178886
ENSMUSG00000042532.14	Golga7b	145.064	16.2016	3	63.0438	10.1155	3	43.4593	9.03e-06	0.000180054
ENSMUSG00000018927.3	Ccl6	930.652	85.3347	3	1591.27	228.274	3	170.984	9.16e-06	0.000182515
ENSMUSG00000050541.14	Adra1b	3630.62	248.624	3	2506.15	192.545	3	69.0281	9.21e-06	0.000183192
ENSMUSG00000030087.11	Klf15	2646.8	65.7112	3	3428.6	119.974	3	129.538	9.26e-06	0.000184031
ENSMUSG00000008318.10	Relt	106.245	10.4999	3	201.186	14.9457	3	189.361	9.29e-06	0.000184342
ENSMUSG00000024036.16	Slc37a1	702.13	30.795	3	1114.9	129.564	3	158.788	9.43e-06	0.000186925
ENSMUSG00000029840.8	Mtpn	3077.96	39.3186	3	4134.81	259.361	3	134.336	9.47e-06	0.000187305
ENSMUSG00000042988.10	Notum	220.351	11.3587	3	106.625	18.7383	3	48.3887	9.46e-06	0.000187305
ENSMUSG00000062077.14	Trim54	6069.5	287.797	3	7943.03	230.839	3	130.868	9.5e-06	0.000187743
ENSMUSG00000024055.15	Cyp4f13	897.821	39.5727	3	647.755	10.2091	3	72.1474	9.6e-06	0.000189542
ENSMUSG00000018451.7	6330403K07Rik	679.273	26.8017	3	389.557	65.2587	3	57.3492	9.82e-06	0.000193536
ENSMUSG00000037580.10	Gch1	280.022	6.15985	3	416.091	8.3792	3	148.592	9.85e-06	0.000193922
ENSMUSG00000038893.12	Fam117a	914.21	23.7289	3	646.048	37.9414	3	70.6673	9.89e-06	0.000194394
ENSMUSG00000059588.13	Calcrl	1885.86	122.759	3	2560.89	26.0325	3	135.795	9.95e-06	0.000195373
ENSMUSG00000026435.15	Slc45a3	709.847	17.1211	3	992.297	51.0704	3	139.79	9.97e-06	0.00019566
ENSMUSG00000021360.16	Gcnt2	736.344	8.96249	3	1023.57	54.1347	3	139.006	1.01e-05	0.000197613
ENSMUSG00000028381.8	Ugcg	1185.62	32.6491	3	1572.6	48.4648	3	132.639	1.01e-05	0.000198346
ENSMUSG00000074884.12	Serf2	10079.8	299.914	3	12691.5	284.296	3	125.91	1.03e-05	0.000201173
ENSMUSG00000063239.17	Grm4	59.098	17.9067	3	10.0391	4.0604	3	16.9872	1.04e-05	0.000203099
ENSMUSG00000037243.17	Zfp692	950.157	12.7186	3	694.828	27.6046	3	73.1277	1.04e-05	0.000203099
ENSMUSG00000026580.16	Selp	483.533	48.9164	3	738.053	4.06851	3	152.638	1.04e-05	0.000203554
ENSMUSG00000028943.18	Espn	407.025	10.9027	3	273.351	1.53014	3	67.1584	1.05e-05	0.000204379
ENSMUSG00000022032.14	Scara5	2084.96	289.025	3	784.152	124.447	3	37.6099	1.06e-05	0.000206548
ENSMUSG00000001098.15	Kctd10	5126.31	54.7955	3	6400.59	167.925	3	124.858	1.09e-05	0.000211452
ENSMUSG00000031834.15	Pik3r2	3038.44	55.1508	3	2346.6	88.8642	3	77.2305	1.11e-05	0.000215043
ENSMUSG00000036995.7	Asap3	1360.05	76.0216	3	955.31	53.729	3	70.2407	1.12e-05	0.000216139
ENSMUSG00000037826.5	Ppm1k	4044.65	103.923	3	3057.7	159.909	3	75.5986	1.12e-05	0.000216202
ENSMUSG00000018900.7	Slc22a5	1673.68	66.2021	3	1267.36	15.8973	3	75.7229	1.13e-05	0.000218144
ENSMUSG00000019528.18	Gyg	5363.69	254.964	3	7175.12	340.486	3	133.772	1.13e-05	0.0002183
ENSMUSG00000045211.5	Nudt18	1095.59	48.4223	3	1563.37	114.703	3	142.696	1.15e-05	0.00022149
ENSMUSG00000032717.14	Mdfi	1177.39	41.9404	3	809.965	67.5461	3	68.793	1.17e-05	0.000225364
ENSMUSG00000020152.7	Actr2	4467.49	76.4817	3	5636.79	165.451	3	126.174	1.18e-05	0.000227411
ENSMUSG00000038065.13	Mturn	3811.35	195.833	3	2812.84	133.699	3	73.8017	1.19e-05	0.000227483
ENSMUSG00000024410.15	Rmc1	1998.88	33.8866	3	1567.63	16.2866	3	78.4255	1.18e-05	0.000227483
ENSMUSG00000028698.13	Pik3r3	1124.83	10.5741	3	1452.79	14.9375	3	129.156	1.2e-05	0.000229649
ENSMUSG00000028382.15	Ptbp3	1778.69	67.1567	3	2469.06	167.259	3	138.813	1.2e-05	0.000229649
ENSMUSG00000040675.17	Mthfd1l	176.594	22.5078	3	306.108	7.32417	3	173.339	1.21e-05	0.000231755
ENSMUSG00000025784.5	Clec3b	6032.17	326.433	3	3627.53	624.342	3	60.1365	1.22e-05	0.000233175
ENSMUSG00000053641.9	Dennd4a	1331.28	42.1087	3	1819.7	101.669	3	136.688	1.22e-05	0.000233175
ENSMUSG00000048280.18	Zfp738	861.919	24.2568	3	583.169	51.3773	3	67.6594	1.22e-05	0.000233222
ENSMUSG00000028613.15	Lrp8	146.189	26.8632	3	965.23	361.606	3	660.26	1.23e-05	0.000235
ENSMUSG00000027583.13	Zbtb46	789.033	51.3813	3	1100.12	6.12964	3	139.426	1.24e-05	0.000235455
ENSMUSG00000025330.6	Padi4	38.2336	6.43458	3	94.895	5.87324	3	248.198	1.28e-05	0.000243419
ENSMUSG00000008393.9	Carhsp1	3144.85	165.966	3	4355.9	270.932	3	138.509	1.28e-05	0.000243826
ENSMUSG00000036752.4	Tubb4b	8254.55	516.526	3	11317.1	607.697	3	137.101	1.29e-05	0.000245127
ENSMUSG00000029669.14	Tspan12	1181.34	24.7555	3	1530.31	18.5465	3	129.54	1.3e-05	0.00024671
ENSMUSG00000112249.1	Gm30262	49.133	3.02341	3	111.986	13.591	3	227.923	1.32e-05	0.000249411
ENSMUSG00000007279.14	Scube2	403.949	34.404	3	663.333	71.2623	3	164.212	1.32e-05	0.000249411
ENSMUSG00000005958.15	Ephb3	1943.96	119.759	3	1299.03	126.7	3	66.8236	1.33e-05	0.000251841
ENSMUSG00000014956.15	Ppp1cb	10041.1	311.511	3	13379.4	822.111	3	133.247	1.34e-05	0.00025229
ENSMUSG00000026678.10	Rgs5	17243.9	269.95	3	21828.7	889.312	3	126.588	1.35e-05	0.00025417
ENSMUSG00000027803.14	Wwtr1	5649.1	56.5877	3	7139.71	263.798	3	126.387	1.35e-05	0.00025417
ENSMUSG00000021236.16	Entpd5	5997.1	123.731	3	4438.27	316.603	3	74.0069	1.37e-05	0.000258175
ENSMUSG00000053214.7	Gm9899	1957.66	64.9995	3	1378.49	110.587	3	70.4149	1.38e-05	0.000258487
ENSMUSG00000043668.13	Tox3	313.542	10.1547	3	561.636	92.3946	3	179.126	1.39e-05	0.000260431
ENSMUSG00000033544.6	Angptl1	627.697	93.451	3	357.194	30.944	3	56.9056	1.4e-05	0.000262917
ENSMUSG00000036553.16	Sh3tc1	1036.94	37.4301	3	1409.65	63.4546	3	135.944	1.41e-05	0.000263462
ENSMUSG00000025161.16	Slc16a3	514.131	20.6484	3	732.455	32.5023	3	142.465	1.42e-05	0.000264712
ENSMUSG00000024018.18	Ccdc167	1138.81	26.7078	3	849.67	26.9497	3	74.6103	1.42e-05	0.000265461
ENSMUSG00000094483.2	Purb	3933.33	22.3283	3	4951.78	160.235	3	125.893	1.42e-05	0.000265461
ENSMUSG00000050947.9	Amigo1	2721.33	98.826	3	2096.24	49.9713	3	77.0299	1.43e-05	0.0002656
ENSMUSG00000025855.13	Prkar1b	1176.51	64.7363	3	799.207	65.2649	3	67.9302	1.47e-05	0.00027347
ENSMUSG00000087651.3	1500009L16Rik	232.052	14.1836	3	361.571	11.4651	3	155.815	1.49e-05	0.000277026
ENSMUSG00000022797.16	Tfrc	3446.58	518.616	3	5697.44	442.534	3	165.307	1.51e-05	0.00028038
ENSMUSG00000035948.13	Acss3	437.002	30.3655	3	264.643	26.6448	3	60.5587	1.55e-05	0.000287197
ENSMUSG00000040584.8	Abcb1a	1677.39	38.3593	3	1278.51	42.5736	3	76.22	1.55e-05	0.000287463
ENSMUSG00000097183.2	Gm17501	238.617	23.9283	3	387.242	15.2599	3	162.286	1.56e-05	0.000287758
ENSMUSG00000036242.15	Armh4	3281.89	223.158	3	2428.76	42.4819	3	74.005	1.56e-05	0.000288581
ENSMUSG00000006221.7	Hspb7	120976	4200.62	3	159688	9122.17	3	131.999	1.56e-05	0.000288581
ENSMUSG00000022748.8	Cmss1	2077.96	22.1087	3	1520.03	106.2	3	73.1502	1.58e-05	0.000290571
ENSMUSG00000022199.12	Slc22a17	2020.57	118.33	3	1488.45	40.1706	3	73.6647	1.58e-05	0.000291859
ENSMUSG00000031871.9	Cdh5	8067.47	154.574	3	10280.3	420.101	3	127.43	1.59e-05	0.000292062
ENSMUSG00000039199.6	Zdhhc1	2604.57	40.1979	3	2051.52	50.4761	3	78.7663	1.63e-05	0.000299043
ENSMUSG00000017776.15	Crk	5226	31.694	3	6374.27	66.6146	3	121.972	1.63e-05	0.000299765
ENSMUSG00000028719.8	Cmpk1	1142.41	32.7897	3	1529.47	65.732	3	133.882	1.66e-05	0.000305003
ENSMUSG00000032306.14	Mpi	3418.81	52.2256	3	4247.63	70.5951	3	124.243	1.69e-05	0.000310493
ENSMUSG00000028689.14	Ccdc163	597.693	25.3592	3	420.049	5.70664	3	70.2785	1.7e-05	0.00031075
ENSMUSG00000078161.8	Erich3	130.781	17.3367	3	58.2903	6.90648	3	44.571	1.75e-05	0.000319406
ENSMUSG00000033039.10	Micall1	6526.37	144.283	3	8530.77	468.46	3	130.712	1.76e-05	0.000320553
ENSMUSG00000040746.15	Rnf167	4477.85	106.227	3	3596.02	36.6733	3	80.3069	1.77e-05	0.000322897
ENSMUSG00000006301.17	Tmbim1	6328.41	131.835	3	7798.56	106.213	3	123.231	1.78e-05	0.00032472
ENSMUSG00000037071.3	Scd1	10554.2	1256.94	3	6882.41	588.302	3	65.2102	1.79e-05	0.000325186
ENSMUSG00000034157.12	Cipc	2693.82	91.8267	3	3442.89	74.1815	3	127.807	1.79e-05	0.000326405
ENSMUSG00000029471.13	Camkk2	1373.77	74.9451	3	1842.65	40.5983	3	134.131	1.81e-05	0.000328095
ENSMUSG00000025234.11	Arih1	4104.66	80.4283	3	5124.63	113.764	3	124.849	1.83e-05	0.00033115
ENSMUSG00000029122.11	Evc	2917.43	115.016	3	2247.33	55.4986	3	77.0309	1.83e-05	0.00033115
ENSMUSG00000032966.14	Fkbp1a	8057.63	217.302	3	10041.8	205.846	3	124.624	1.83e-05	0.00033115
ENSMUSG00000034285.15	Nipsnap1	423.21	25.4429	3	275.6	12.1675	3	65.1213	1.83e-05	0.00033115
ENSMUSG00000078578.9	Ube2d3	7787.88	234.011	3	10394.1	671.547	3	133.466	1.84e-05	0.000333232
ENSMUSG00000020774.9	Aspa	323.601	22.4614	3	204.032	2.09908	3	63.0504	1.86e-05	0.000335771
ENSMUSG00000023094.14	Msrb2	2762.99	60.4622	3	2085.26	114.998	3	75.4713	1.87e-05	0.000337577
ENSMUSG00000037972.7	Snn	2426.02	99.1758	3	1815.92	82.2864	3	74.8517	1.87e-05	0.000337577
ENSMUSG00000048450.10	Msx1	2050.74	79.1309	3	1460.28	113.437	3	71.2076	1.88e-05	0.000338239
ENSMUSG00000042109.8	Csdc2	9424.99	310.445	3	6987.16	473.189	3	74.1344	1.89e-05	0.000339732
ENSMUSG00000059851.15	Kmt5c	1364.47	62.4154	3	1003.68	37.4623	3	73.5584	1.9e-05	0.000341827
ENSMUSG00000027288.16	Zfp106	27591.6	828.329	3	36708.9	2384.86	3	133.044	1.91e-05	0.000341999
ENSMUSG00000034845.6	Plvap	3237.24	296.166	3	4764.75	362.293	3	147.186	1.91e-05	0.00034254
ENSMUSG00000026107.11	Nabp1	1466.12	81.1029	3	2037.88	117.31	3	138.999	1.92e-05	0.000343653
ENSMUSG00000036136.9	Fam110c	256.709	33.2608	3	135.931	12.6214	3	52.9515	1.93e-05	0.000344784
ENSMUSG00000074264.12	Amy1	738.412	59.2342	3	489.96	26.0931	3	66.3533	1.95e-05	0.000347039
ENSMUSG00000073664.11	Nbeal1	2302.94	109.328	3	3114.38	160.668	3	135.235	1.95e-05	0.000347039
ENSMUSG00000020250.10	Txnrd1	2797.24	143.043	3	3747.66	166.871	3	133.977	1.95e-05	0.000347039
ENSMUSG00000031712.10	Il15	1544.74	95.6666	3	1084.76	69.7837	3	70.2224	1.97e-05	0.000349812
ENSMUSG00000058756.13	Thra	9439.97	81.3044	3	7453.23	314.401	3	78.954	1.97e-05	0.000350859
ENSMUSG00000005611.15	Mrvi1	5776.97	251.557	3	4206.38	296.935	3	72.8129	1.98e-05	0.000351784
ENSMUSG00000048078.16	Tenm4	178.628	13.527	3	95.8564	7.18252	3	53.6626	1.99e-05	0.000352423
ENSMUSG00000045534.4	Kcna5	796.443	66.8005	3	1149.14	34.8682	3	144.284	2.01e-05	0.000356449
ENSMUSG00000006522.17	Itih3	61.4995	9.0753	3	137.897	15.6863	3	224.225	2.02e-05	0.000357525
ENSMUSG00000034731.11	Dgkh	581.023	60.9694	3	911.245	74.1783	3	156.835	2.03e-05	0.000358584
ENSMUSG00000116180.1	Gm49492	390.904	3.97313	3	262.748	10.2418	3	67.2154	2.03e-05	0.000358584
ENSMUSG00000059796.16	Eif4a1	6063.98	226.472	3	7618.97	49.5553	3	125.643	2.07e-05	0.000366018
ENSMUSG00000027076.10	Timm10	747.909	64.3286	3	1134	88.9219	3	151.623	2.08e-05	0.000366794
ENSMUSG00000043259.15	Fam13c	1178.24	12.5599	3	893.564	27.5048	3	75.8388	2.1e-05	0.000369705
ENSMUSG00000002059.18	Rab34	1799.04	50.687	3	1396.13	20.4426	3	77.6041	2.15e-05	0.000378134
ENSMUSG00000030103.11	Bhlhe40	4437.75	279.211	3	6086.57	354.537	3	137.154	2.16e-05	0.000379484
ENSMUSG00000005950.14	P2rx5	820.084	51.4782	3	1195.81	89.6391	3	145.815	2.18e-05	0.000383125
ENSMUSG00000032523.11	Hhatl	5641	134.446	3	4449.37	154.625	3	78.8755	2.21e-05	0.00038787
ENSMUSG00000021367.8	Edn1	365.021	11.1117	3	604.058	83.9235	3	165.486	2.23e-05	0.000390844
ENSMUSG00000001542.7	Ell2	639.075	63.0232	3	1067.31	150.586	3	167.009	2.24e-05	0.000391917
ENSMUSG00000021973.9	Micu2	4614.54	7.95354	3	5864.43	257.524	3	127.086	2.24e-05	0.000391917
ENSMUSG00000000489.7	Pdgfb	1806.73	112.647	3	2558.02	182.67	3	141.583	2.25e-05	0.000392594
ENSMUSG00000061175.12	Fnip2	748.957	37.7501	3	1019.56	12.5364	3	136.131	2.25e-05	0.000393091
ENSMUSG00000001525.10	Tubb5	9448.74	254.9	3	11853.1	349.542	3	125.447	2.25e-05	0.000393091
ENSMUSG00000030265.14	Kras	1788.45	51.9732	3	2355.2	106.167	3	131.689	2.29e-05	0.000399097
ENSMUSG00000027765.6	P2ry1	793.351	13.0513	3	545.627	45.6754	3	68.775	2.29e-05	0.000399216
ENSMUSG00000032725.10	Folr2	1363.52	49.3485	3	939.51	88.9577	3	68.9032	2.31e-05	0.000400918
ENSMUSG00000020300.14	Cpeb4	2066.79	87.815	3	2869.44	206.543	3	138.835	2.31e-05	0.000400948
ENSMUSG00000036503.13	Rnf13	3755.05	26.4946	3	4879.53	266.289	3	129.946	2.33e-05	0.000404678
ENSMUSG00000048967.16	Yjefn3	355.079	17.9271	3	226.721	13.0658	3	63.851	2.34e-05	0.000404678
ENSMUSG00000024750.11	Zfand5	4571.73	41.3738	3	5678.98	159.259	3	124.22	2.34e-05	0.000404998
ENSMUSG00000075590.4	Nrbp2	4873.48	194.812	3	3832.92	49.5086	3	78.6486	2.35e-05	0.000406163
ENSMUSG00000031701.6	Dnaja2	8711.85	251.759	3	10821.4	199.014	3	124.214	2.4e-05	0.000415224
ENSMUSG00000034353.14	Ramp1	2296.31	163.708	3	1608.65	111.657	3	70.0534	2.43e-05	0.000419393
ENSMUSG00000044788.10	Fads6	385.467	47.1675	3	220.665	19.4677	3	57.2462	2.46e-05	0.000422887
ENSMUSG00000030532.6	Hddc3	652.707	17.4256	3	435.518	39.3582	3	66.7249	2.47e-05	0.000422887
ENSMUSG00000027111.16	Itga6	3565.66	321.772	3	5362.2	553.361	3	150.384	2.46e-05	0.000422887
ENSMUSG00000026890.19	Lhx6	225.456	23.608	3	422.2	71.5514	3	187.265	2.46e-05	0.000422887
ENSMUSG00000041607.17	Mbp	1352.41	147.307	3	792.814	116.06	3	58.6221	2.46e-05	0.000422887
ENSMUSG00000002603.15	Tgfb1	1966.05	27.3631	3	2647.42	179.113	3	134.657	2.45e-05	0.000422887
ENSMUSG00000047547.14	Cltb	4029.47	112.46	3	5110.21	157.273	3	126.821	2.49e-05	0.000426358
ENSMUSG00000015950.13	Ncf1	583.96	20.1486	3	797.67	18.5606	3	136.597	2.49e-05	0.000427017
ENSMUSG00000024867.14	Pip5k1b	1458.01	18.1504	3	1948.55	112.535	3	133.644	2.51e-05	0.000428761
ENSMUSG00000029861.17	Fam131b	282.228	24.8007	3	166.943	10.3503	3	59.1519	2.51e-05	0.000428827
ENSMUSG00000116851.1	Gm35576	135.214	17.7898	3	60.574	8.05213	3	44.7986	2.54e-05	0.000433009
ENSMUSG00000028393.10	Alad	1457.03	46.0244	3	1111.41	26.7845	3	76.279	2.55e-05	0.000435556
ENSMUSG00000036611.5	Eepd1	1275.65	72.8287	3	858.497	79.7282	3	67.2987	2.58e-05	0.00043911
ENSMUSG00000029059.9	Prxl2b	2117.46	185.985	3	3105.94	251.7	3	146.683	2.59e-05	0.000440747
ENSMUSG00000055809.7	Dnaaf3	480.963	20.1646	3	305.14	31.7768	3	63.4435	2.59e-05	0.000440878
ENSMUSG00000039405.7	Prss23	2609.46	72.4228	3	3896.74	465.39	3	149.331	2.62e-05	0.00044563
ENSMUSG00000067336.6	Bmpr2	5365.83	157.253	3	6840.7	257.22	3	127.486	2.64e-05	0.000448357
ENSMUSG00000067203.8	H2-K2	434.54	37.0956	3	278.584	11.5361	3	64.1101	2.65e-05	0.000448519
ENSMUSG00000028713.17	Cyp4b1	1580.45	153.946	3	1083.02	44.8144	3	68.5259	2.66e-05	0.000450458
ENSMUSG00000022659.13	Gcsam	20.4867	2.76556	3	64.1732	11.0814	3	313.243	2.67e-05	0.000451139
ENSMUSG00000036864.16	Proser3	351.537	19.5166	3	228.922	6.3761	3	65.1202	2.68e-05	0.000452409
ENSMUSG00000085162.7	Gm12295	530.082	50.621	3	1510.45	349.373	3	284.947	2.68e-05	0.000452589
ENSMUSG00000044562.12	Rasip1	2217.85	37.0885	3	2778.48	51.2194	3	125.278	2.68e-05	0.000452589
ENSMUSG00000029162.15	Khk	813.507	20.1644	3	597.17	19.2471	3	73.4069	2.69e-05	0.000453089
ENSMUSG00000040026.8	Saa3	5.87376	2.30909	3	58.2977	34.7026	3	992.51	2.69e-05	0.000453401
ENSMUSG00000041202.12	Pla2g2d	335.805	53.2158	3	173.225	18.8912	3	51.5848	2.7e-05	0.000453438
ENSMUSG00000030411.16	Nova2	436.739	36.8262	3	640.128	10.0683	3	146.57	2.74e-05	0.000459618
ENSMUSG00000084883.2	Ccdc85c	3114.96	52.9901	3	2410.27	111.004	3	77.3772	2.74e-05	0.000459621
ENSMUSG00000113585.1	Gm19605	333.08	22.4086	3	212.672	3.45055	3	63.8503	2.74e-05	0.000459621
ENSMUSG00000031799.10	Tpm4	10136.3	373.022	3	13302.4	733.137	3	131.235	2.74e-05	0.000459621
ENSMUSG00000022871.13	Fetub	241.034	4.49918	3	362.162	14.0088	3	150.253	2.77e-05	0.000463
ENSMUSG00000019838.11	Slc16a10	1099.49	49.0216	3	815.012	19.449	3	74.1266	2.77e-05	0.000463195
ENSMUSG00000021280.9	Exoc3l4	827.156	36.746	3	550.638	53.9633	3	66.57	2.78e-05	0.000464253
ENSMUSG00000030986.13	Dhx32	1782.19	94.3951	3	2338.27	30.1244	3	131.202	2.79e-05	0.000465228
ENSMUSG00000062991.9	Nrg1	52.0378	8.94072	3	115.306	6.63878	3	221.582	2.8e-05	0.000466497
ENSMUSG00000022579.10	Gpihbp1	1761.24	39.3793	3	2747.42	381.623	3	155.994	2.81e-05	0.000468569
ENSMUSG00000028396.5	2310002L09Rik	344.273	16.845	3	505.11	21.2579	3	146.718	2.82e-05	0.000469383
ENSMUSG00000048327.6	Ckap2l	62.1492	5.53835	3	139.693	23.6198	3	224.771	2.84e-05	0.000472532
ENSMUSG00000070802.5	Pnmal2	668.186	31.064	3	462.354	26.6947	3	69.1955	2.88e-05	0.000478423
ENSMUSG00000062729.11	Ppox	2154.03	59.7372	3	1690.78	27.1467	3	78.4938	2.89e-05	0.000478738
ENSMUSG00000034075.10	Zdhhc5	6189.71	116.866	3	7659.17	190.655	3	123.74	2.91e-05	0.000481389
ENSMUSG00000026991.20	Pkp4	8760.09	221.762	3	12531.3	1316.39	3	143.05	2.93e-05	0.000484971
ENSMUSG00000039474.13	Wfs1	4985.39	322.011	3	6540.75	59.7044	3	131.198	2.95e-05	0.000488432
ENSMUSG00000029563.16	Foxp2	1558.24	64.2253	3	1179.44	32.0629	3	75.691	2.99e-05	0.000493688
ENSMUSG00000014444.17	Piezo1	4361.86	193.738	3	5787.33	316.617	3	132.68	3.03e-05	0.000499934
ENSMUSG00000047714.14	Ppp1r2	4402.31	12.8774	3	5437.2	144.913	3	123.508	3.05e-05	0.000503451
ENSMUSG00000031480.15	Thsd1	603.089	24.9757	3	855.611	51.8761	3	141.872	3.07e-05	0.000506114
ENSMUSG00000038352.15	Arl5c	370.745	10.7829	3	243.355	14.9367	3	65.6397	3.08e-05	0.000507316
ENSMUSG00000026393.10	Nek7	5554.14	39.0689	3	6788.36	139.891	3	122.222	3.1e-05	0.000508717
ENSMUSG00000053644.13	Aldh7a1	4155.78	57.7296	3	3389.86	27.7306	3	81.5696	3.12e-05	0.000511939
ENSMUSG00000021990.16	Spata13	1745.59	82.5799	3	2290.73	60.0929	3	131.229	3.12e-05	0.000512195
ENSMUSG00000117713.1	Gm46637	26.3837	8.03872	3	78.8135	4.35597	3	298.72	3.16e-05	0.000517456
ENSMUSG00000031453.16	Rasa3	3454.34	19.0093	3	4314.01	135.394	3	124.887	3.17e-05	0.000518778
ENSMUSG00000056476.13	Med12l	587.189	13.3515	3	415.344	18.7526	3	70.7344	3.2e-05	0.000523174
ENSMUSG00000003526.12	Prodh	892.12	3.37629	3	664.988	24.3185	3	74.5402	3.2e-05	0.000523174
ENSMUSG00000045871.5	Slitrk6	827.098	77.0732	3	536.53	43.0974	3	64.869	3.23e-05	0.000526615
ENSMUSG00000020914.17	Top2a	209.397	31.9944	3	420.697	81.6552	3	200.909	3.23e-05	0.000526615
ENSMUSG00000054641.10	Mmrn1	2104.21	196.048	3	3268.97	375.511	3	155.353	3.25e-05	0.000528231
ENSMUSG00000040771.14	Oard1	1505.8	53.9277	3	1094.4	71.253	3	72.6793	3.24e-05	0.000528231
ENSMUSG00000090086.7	AI480526	1948.11	56.2104	3	1384.62	124.777	3	71.075	3.25e-05	0.000528671
ENSMUSG00000031681.16	Smad1	914.246	19.108	3	1197.94	30.9489	3	131.03	3.26e-05	0.000528949
ENSMUSG00000019945.10	Cabcoco1	1054.95	61.7824	3	769.068	11.4432	3	72.9012	3.26e-05	0.000529168
ENSMUSG00000101389.1	Ms4a4a	214.169	21.0732	3	355.293	29.2488	3	165.894	3.38e-05	0.000547556
ENSMUSG00000024901.15	Peli3	430.148	8.4595	3	285.985	21.0992	3	66.4852	3.44e-05	0.000556917
ENSMUSG00000028456.18	Unc13b	4680.63	213.618	3	3527.27	186.999	3	75.3588	3.46e-05	0.000559487
ENSMUSG00000046844.6	Vat1l	124.33	21.7019	3	40.573	14.7998	3	32.6334	3.48e-05	0.000563397
ENSMUSG00000026581.14	Sell	16.7144	2.84	3	94.3847	53.4561	3	564.691	3.49e-05	0.000564167
ENSMUSG00000011179.8	Odc1	2793.66	146.407	3	4112.42	479.413	3	147.206	3.53e-05	0.000569782
ENSMUSG00000021678.9	F2rl1	79.7134	11.6756	3	157.235	7.86046	3	197.25	3.53e-05	0.000569846
ENSMUSG00000018593.13	Sparc	42566	1850.4	3	55863.2	2987.03	3	131.239	3.55e-05	0.000572542
ENSMUSG00000024677.13	Ms4a6b	486.425	6.99908	3	668.352	21.8697	3	137.401	3.58e-05	0.000576704
ENSMUSG00000026112.7	Coa5	5830.98	254.512	3	7505.56	268.478	3	128.719	3.6e-05	0.000578013
ENSMUSG00000033319.5	Fem1c	1219.54	29.9588	3	1569.51	31.7864	3	128.697	3.6e-05	0.000578013
ENSMUSG00000078485.3	Plekhn1	1874.55	40.2161	3	1476.76	23.5464	3	78.7791	3.61e-05	0.000578706
ENSMUSG00000016477.18	E2f3	673.243	27.2449	3	935.454	49.5559	3	138.947	3.65e-05	0.000584309
ENSMUSG00000026062.12	Slc9a2	428.334	56.9887	3	215.618	44.2465	3	50.3386	3.7e-05	0.000593021
ENSMUSG00000027797.15	Dclk1	717.127	17.5793	3	957.043	28.8747	3	133.455	3.71e-05	0.000593735
ENSMUSG00000027257.13	Pacsin3	7355.39	296.99	3	9266.92	193.608	3	125.988	3.75e-05	0.000599208
ENSMUSG00000050912.15	Tmem123	2860.01	53.8263	3	3838.65	282.397	3	134.218	3.76e-05	0.000600364
ENSMUSG00000018651.14	Tada2a	693.136	25.6031	3	499.924	16.8926	3	72.125	3.77e-05	0.000600815
ENSMUSG00000020027.18	Socs2	5164.15	192.71	3	6808.94	400.57	3	131.85	3.82e-05	0.000609681
ENSMUSG00000050199.13	Lgr4	1368.46	56.6685	3	1778.18	32.031	3	129.94	3.85e-05	0.00061346
ENSMUSG00000019139.10	Isyna1	1892.68	52.3256	3	1478.45	32.2239	3	78.1137	3.91e-05	0.000621362
ENSMUSG00000022010.19	Tsc22d1	12338.4	1088.9	3	18699.5	2246.08	3	151.555	3.91e-05	0.000621362
ENSMUSG00000028307.9	Aldob	45.7566	11.7787	3	10.0329	3.04866	3	21.9266	3.99e-05	0.000633102
ENSMUSG00000114005.1	Gm24474	459.98	18.6779	3	318.921	6.68189	3	69.3338	4.08e-05	0.000647576
ENSMUSG00000029020.13	Mfn2	37705.8	1279.36	3	46951.4	1230.43	3	124.521	4.09e-05	0.000648547
ENSMUSG00000039763.10	Dnajc28	1555.45	95.1059	3	1155.48	18.7901	3	74.2864	4.11e-05	0.000650752
ENSMUSG00000021647.7	Cartpt	30.6835	12.2343	3	3.54344	1.54671	3	11.5484	4.15e-05	0.000656637
ENSMUSG00000037725.8	Ckap2	37.3892	7.62527	3	100.461	16.9072	3	268.691	4.19e-05	0.000662362
ENSMUSG00000055862.7	Izumo4	1146.81	65.79	3	808.756	53.262	3	70.5223	4.2e-05	0.000663909
ENSMUSG00000058672.7	Tubb2a	1474.45	150.058	3	2254.94	235.531	3	152.934	4.26e-05	0.000671568
ENSMUSG00000047216.8	Cdh19	1176.33	92.7073	3	839.804	10.4455	3	71.3918	4.27e-05	0.000672271
ENSMUSG00000031438.11	Rnf128	1629.28	106.423	3	2227.34	106.509	3	136.707	4.28e-05	0.000673561
ENSMUSG00000025421.15	Hdhd2	1275.32	26.553	3	986.835	18.3033	3	77.3794	4.33e-05	0.000681015
ENSMUSG00000033182.12	Kbtbd12	465.202	25.9096	3	655.648	17.6786	3	140.938	4.33e-05	0.000681015
ENSMUSG00000004952.13	Rasa4	838.318	30.8019	3	1206.06	109.23	3	143.867	4.39e-05	0.000688853
ENSMUSG00000043415.5	Otud1	1057.2	92.8716	3	1557.62	122.255	3	147.334	4.45e-05	0.000697432
ENSMUSG00000084844.3	Hoxb3os	587.47	101.056	3	317.539	41.2095	3	54.052	4.46e-05	0.000698668
ENSMUSG00000021737.4	Psmd6	2549.07	28.531	3	3150.14	57.4928	3	123.58	4.49e-05	0.000703132
ENSMUSG00000004814.10	Ccl24	336.837	25.7109	3	161.5	38.2142	3	47.9461	4.53e-05	0.000708069
ENSMUSG00000026073.13	Il1r2	5.5947	1.73597	3	30.5917	3.40705	3	546.797	4.53e-05	0.000708069
ENSMUSG00000061689.15	Dlgap4	4667.86	75.6735	3	5979.51	306.531	3	128.1	4.61e-05	0.000719282
ENSMUSG00000035829.13	Ppp1r26	560.685	4.83977	3	389.162	27.9539	3	69.4084	4.63e-05	0.000722358
ENSMUSG00000030319.8	Cand2	5809.86	207.312	3	7233.34	109.581	3	124.501	4.66e-05	0.000726228
ENSMUSG00000026110.15	Mgat4a	977.251	29.3964	3	1318.38	72.5222	3	134.907	4.68e-05	0.000728593
ENSMUSG00000022514.14	Il1rap	965.021	25.9912	3	725.971	21.0327	3	75.2285	4.69e-05	0.000729174
ENSMUSG00000038244.14	Mical2	9154.18	201.188	3	12373.7	1037.65	3	135.169	4.7e-05	0.000730172
ENSMUSG00000029502.14	Golga3	4172.21	152.475	3	5728.99	491.795	3	137.313	4.71e-05	0.000731456
ENSMUSG00000074218.3	Cox7a1	14912.3	544.672	3	11317.2	700.221	3	75.8918	4.74e-05	0.000736065
ENSMUSG00000110206.1	Flt3l	873.808	49.6153	3	627.824	23.4279	3	71.8492	4.76e-05	0.000737976
ENSMUSG00000031983.7	2310022B05Rik	5479.12	239.378	3	7149.77	347.165	3	130.491	4.79e-05	0.000740871
ENSMUSG00000047879.17	Usp14	2385.12	103.641	3	3106.36	116.913	3	130.239	4.79e-05	0.000740871
ENSMUSG00000048832.9	Vps37c	1780.56	44.3661	3	2287.75	85.0031	3	128.485	4.79e-05	0.000740871
ENSMUSG00000058325.6	Dock1	2917.88	45.6632	3	3686.05	142.145	3	126.326	4.81e-05	0.000742211
ENSMUSG00000020605.9	Hs1bp3	1625.65	38.8172	3	1279.8	9.7711	3	78.7252	4.82e-05	0.000742521
ENSMUSG00000063273.11	Naa15	3000.7	66.6472	3	3777.78	122.078	3	125.897	4.81e-05	0.000742521
ENSMUSG00000020009.13	Ifngr1	4663.91	20.9947	3	5792.67	203.699	3	124.202	4.83e-05	0.00074399
ENSMUSG00000023800.15	Tiam2	533.031	13.424	3	963.851	208.707	3	180.825	4.85e-05	0.000745754
ENSMUSG00000007030.8	Vwa7	693.1	48.1404	3	974.518	37.5771	3	140.603	4.85e-05	0.000746018
ENSMUSG00000006273.14	Atp6v1b2	3613.74	120.746	3	4519.77	77.5144	3	125.072	4.97e-05	0.000763342
ENSMUSG00000112831.1	Gm35533	57.9302	5.13069	3	115.089	1.44962	3	198.668	5.02e-05	0.000770479
ENSMUSG00000078607.5	1810010H24Rik	206.582	14.0286	3	116.974	10.8978	3	56.6233	5.03e-05	0.000771668
ENSMUSG00000014776.7	Nol3	2839.57	28.0812	3	3668.72	198.074	3	129.2	5.12e-05	0.000784611
ENSMUSG00000026159.13	Agfg1	2269.08	25.7007	3	2824.41	67.8584	3	124.474	5.15e-05	0.000788443
ENSMUSG00000046727.13	Cystm1	1740.61	125.845	3	2335.67	37.4409	3	134.187	5.21e-05	0.00079678
ENSMUSG00000024083.16	Pja2	6559.26	158.923	3	8093.09	195.055	3	123.384	5.22e-05	0.00079678
ENSMUSG00000005802.12	Slc30a4	1146.57	4.11457	3	1489.86	60.9968	3	129.941	5.22e-05	0.00079678
ENSMUSG00000026670.15	Uap1	2665.87	110.182	3	3522.03	188.402	3	132.116	5.22e-05	0.00079678
ENSMUSG00000016940.18	Kctd2	2481.94	38.8263	3	1976.08	53.7733	3	79.6182	5.34e-05	0.000813319
ENSMUSG00000109419.1	Gm45163	170.464	1.28475	3	93.3153	11.2098	3	54.7419	5.36e-05	0.000816243
ENSMUSG00000004665.10	Cnn2	4295.02	211.984	3	5557.71	195.017	3	129.399	5.38e-05	0.000818712
ENSMUSG00000017692.8	Rhbdl3	1953.39	154.654	3	1378.51	82.2138	3	70.5698	5.44e-05	0.000827321
ENSMUSG00000024539.17	Ptpn2	733.819	38.431	3	992.902	24.5274	3	135.306	5.47e-05	0.000830445
ENSMUSG00000037940.17	Inpp4b	1404.34	98.5015	3	1920.03	77.6204	3	136.721	5.53e-05	0.000838357
ENSMUSG00000042406.8	Atf4	4815.79	205.207	3	6130.11	189.708	3	127.292	5.64e-05	0.000855079
ENSMUSG00000026883.17	Dab2ip	5153.24	320.75	3	6876.09	349.742	3	133.432	5.65e-05	0.000856081
ENSMUSG00000028745.18	Capzb	10674.7	47.8537	3	12777.6	183.699	3	119.7	5.73e-05	0.000867317
ENSMUSG00000024277.14	Mapre2	5978.93	164.462	3	7443.43	219.663	3	124.494	5.76e-05	0.000871243
ENSMUSG00000031803.8	B3gnt3	683.811	34.787	3	966.598	64.2013	3	141.355	5.82e-05	0.000878698
ENSMUSG00000010592.9	Dazl	94.0361	18.0513	3	36.2457	4.83647	3	38.5445	5.84e-05	0.000881734
ENSMUSG00000024112.16	Cacna1h	24499.5	2122.99	3	15958.1	2061.49	3	65.1363	5.94e-05	0.000895244
ENSMUSG00000027698.14	Nceh1	5057.92	280.003	3	6540.61	181.222	3	129.314	5.94e-05	0.000895244
ENSMUSG00000002109.14	Ddb2	646.716	15.7731	3	477.88	1.69535	3	73.8934	5.98e-05	0.000899509
ENSMUSG00000022186.14	Oxct1	32838.3	1746.84	3	43561.7	2686.48	3	132.655	5.99e-05	0.000901142
ENSMUSG00000029108.14	Pcdh7	3425.06	125.862	3	4336.12	125.61	3	126.6	6.08e-05	0.000913213
ENSMUSG00000024883.8	Rin1	212.757	8.08998	3	327.954	21.1707	3	154.145	6.09e-05	0.000913648
ENSMUSG00000021957.7	Tkt	4042.4	38.6032	3	3253.92	106.264	3	80.4948	6.1e-05	0.000914149
ENSMUSG00000042073.15	Abhd14b	1751.15	50.6858	3	1356.42	45.7095	3	77.459	6.11e-05	0.000914763
ENSMUSG00000061130.13	Ppm1b	3427.01	85.3665	3	4340.46	173.787	3	126.654	6.27e-05	0.000937906
ENSMUSG00000031995.9	St14	44.367	2.49759	3	101.481	16.3644	3	228.73	6.28e-05	0.000939114
ENSMUSG00000039639.7	Kcne1	2401.79	119.19	3	1576.33	208.027	3	65.6314	6.31e-05	0.000942601
ENSMUSG00000039601.16	Rcan2	18752.4	549.742	3	23271.7	734.446	3	124.1	6.31e-05	0.000942601
ENSMUSG00000020828.13	Pld2	1666.66	41.9294	3	1316.66	11.0046	3	78.9999	6.33e-05	0.00094423
ENSMUSG00000023411.12	Nfatc4	2065.34	26.8751	3	1533.01	112.94	3	74.2255	6.38e-05	0.000950118
ENSMUSG00000027746.13	Ufm1	1974.7	87.0442	3	2536.02	53.446	3	128.425	6.38e-05	0.000950118
ENSMUSG00000028278.14	Rragd	2809.51	216.603	3	3807.16	128.894	3	135.51	6.41e-05	0.000952162
ENSMUSG00000045917.17	Tmem268	778.232	32.7102	3	562.576	25.8847	3	72.289	6.41e-05	0.000952162
ENSMUSG00000021745.14	Ptprg	3192.13	234.324	3	4381.33	252.055	3	137.254	6.46e-05	0.000959326
ENSMUSG00000040485.5	Lrrc52	8.29019	1.42631	3	38.6339	10.5722	3	466.02	6.48e-05	0.000960813
ENSMUSG00000049470.13	Aff4	5968.34	100.676	3	7586.8	387.263	3	127.117	6.65e-05	0.000985868
ENSMUSG00000032328.12	Tmem30a	4855.46	39.9357	3	6038.12	231.052	3	124.357	6.66e-05	0.000985868
ENSMUSG00000018845.14	Unc45b	15589	270.617	3	12747.3	364.175	3	81.7713	6.69e-05	0.000990491
ENSMUSG00000028426.10	Rad23b	5220.99	115.562	3	6482.55	207.21	3	124.163	6.73e-05	0.000994291
ENSMUSG00000022565.15	Plec	18393	722.987	3	23315.1	918.61	3	126.761	6.77e-05	0.000999672
ENSMUSG00000027660.16	Skil	2143.98	120.708	3	2857.56	130.755	3	133.283	6.77e-05	0.000999672
ENSMUSG00000079168.4	Cd209g	72.3473	7.35614	3	29.5784	2.72269	3	40.884	6.92e-05	0.0010203
ENSMUSG00000045680.8	Tcf21	1323.98	63.2001	3	977.928	48.6671	3	73.8629	6.93e-05	0.0010203
ENSMUSG00000070639.5	Lrrc8b	500.175	9.67063	3	677.44	19.8751	3	135.441	6.94e-05	0.00102191
ENSMUSG00000051223.14	Bzw1	3926.62	163.266	3	4935.83	79.9404	3	125.702	7.07e-05	0.00103934
ENSMUSG00000038042.11	Ptpdc1	1172.89	38.6952	3	904.637	2.59322	3	77.1288	7.07e-05	0.00103934
ENSMUSG00000034429.15	Zfp707	588.382	41.2822	3	408.816	11.872	3	69.4813	7.14e-05	0.00104795
ENSMUSG00000086353.1	Gm13481	126.815	4.58633	3	208.755	11.7244	3	164.614	7.29e-05	0.001068
ENSMUSG00000027351.14	Spred1	1859.32	18.2334	3	2373.08	102.608	3	127.632	7.29e-05	0.001068
ENSMUSG00000024583.3	Txnl1	3095.67	70.4276	3	3859.06	111.381	3	124.66	7.3e-05	0.0010688
ENSMUSG00000090952.2	Gm17251	371.967	12.5948	3	248.711	15.054	3	66.8637	7.32e-05	0.00107086
ENSMUSG00000030731.13	Syt3	319.597	12.747	3	212.001	7.97576	3	66.3338	7.37e-05	0.00107714
ENSMUSG00000013033.16	Adgrl1	5631.28	403.011	3	4278.68	81.7783	3	75.9806	7.39e-05	0.00107891
ENSMUSG00000022508.5	Bcl6	2093.2	97.2962	3	1629.06	8.60774	3	77.826	7.39e-05	0.00107891
ENSMUSG00000019842.6	Traf3ip2	699.211	30.1364	3	513.737	3.50073	3	73.4738	7.4e-05	0.00107925
ENSMUSG00000036555.14	Iqce	931.025	37.8966	3	693.533	23.0467	3	74.4913	7.42e-05	0.00108059
ENSMUSG00000055320.17	Tead1	8298.57	408.872	3	11067.2	755.089	3	133.362	7.47e-05	0.00108672
ENSMUSG00000020175.15	Rab36	433.019	26.5338	3	277.974	26.6915	3	64.1943	7.48e-05	0.00108743
ENSMUSG00000032064.17	Dixdc1	907.908	119.788	3	565.462	52.9551	3	62.2818	7.51e-05	0.00108961
ENSMUSG00000026204.15	Ptprn	186.698	46.8933	3	596.266	92.4097	3	319.374	7.5e-05	0.00108961
ENSMUSG00000020919.11	Stat5b	5735.25	241.007	3	4529.53	128.949	3	78.9769	7.57e-05	0.00109742
ENSMUSG00000002763.16	Pex6	3082.65	11.1636	3	2507.14	55.643	3	81.3308	7.58e-05	0.00109811
ENSMUSG00000028024.14	Enpep	1782.14	32.6023	3	1397.7	46.971	3	78.4281	7.64e-05	0.00110625
ENSMUSG00000024404.7	Riok3	4254.97	44.4091	3	5190.9	119.338	3	121.996	7.65e-05	0.00110736
ENSMUSG00000025287.15	Acot9	1438.71	75.4599	3	1872.97	22.8714	3	130.184	7.71e-05	0.00111418
ENSMUSG00000042842.11	Serpinb6b	1821.71	71.2238	3	2353.49	85.7623	3	129.191	7.74e-05	0.00111829
ENSMUSG00000030862.13	Cpxm2	2456.99	159.11	3	3346.47	210.008	3	136.202	7.78e-05	0.00112316
ENSMUSG00000035936.6	Aldh5a1	2788.35	60.3169	3	2198.98	85.7449	3	78.8632	7.8e-05	0.00112472
ENSMUSG00000041895.15	Wipi1	5443.1	75.9425	3	6574.98	97.7134	3	120.795	7.9e-05	0.00113815
ENSMUSG00000038648.5	Creb3l2	10777.2	353.662	3	14776.9	1362.79	3	137.112	7.92e-05	0.00114017
ENSMUSG00000024975.13	Pdcd4	1840.39	64.9372	3	1430.44	42.144	3	77.7249	7.95e-05	0.00114336
ENSMUSG00000030847.8	Bag3	13379.5	390.061	3	16324.5	267.844	3	122.011	7.98e-05	0.00114708
ENSMUSG00000057329.7	Bcl2	1027.24	36.2734	3	1333.37	34.831	3	129.801	8.06e-05	0.00115704
ENSMUSG00000027852.14	Nras	1835.62	21.5332	3	2262.73	16.4407	3	123.268	8.07e-05	0.00115795
ENSMUSG00000038437.11	Mllt6	9487.21	291.138	3	7757.23	97.6027	3	81.7651	8.11e-05	0.00116292
ENSMUSG00000006494.11	Pdk1	6802.98	161.414	3	8578.17	382.396	3	126.094	8.12e-05	0.00116292
ENSMUSG00000079022.10	Col22a1	252.797	53.4145	3	476.355	57.2215	3	188.434	8.14e-05	0.00116417
ENSMUSG00000038028.9	Tigar	2101.36	63.2829	3	2687.02	105.774	3	127.871	8.16e-05	0.00116615
ENSMUSG00000069763.3	Tmem100	2282.4	26.7012	3	2846.75	89.6044	3	124.727	8.21e-05	0.00117231
ENSMUSG00000041731.13	Pgm5	7195.16	135.381	3	9424.61	654.287	3	130.986	8.23e-05	0.00117518
ENSMUSG00000027204.13	Fbn1	11124.1	457.582	3	15304.8	1411.23	3	137.582	8.26e-05	0.00117737
ENSMUSG00000052681.8	Rap1b	3771.52	146.703	3	5237.17	513.643	3	138.861	8.27e-05	0.00117787
ENSMUSG00000017734.15	Dbndd2	273.308	7.51498	3	394.355	12.3633	3	144.29	8.45e-05	0.00120275
ENSMUSG00000034040.16	Galnt17	749.92	68.0935	3	518.436	10.2803	3	69.1321	8.48e-05	0.00120591
ENSMUSG00000028452.7	Vcp	14301.5	320.105	3	17267.9	265.759	3	120.742	8.49e-05	0.00120692
ENSMUSG00000114196.1	Gm47547	1820.25	196.528	3	1189.35	123.392	3	65.34	8.51e-05	0.00120777
ENSMUSG00000056537.11	Rlim	1677.04	49.9393	3	2143.72	75.2823	3	127.828	8.65e-05	0.00122673
ENSMUSG00000004451.14	Ralb	1577.01	43.8736	3	2030.98	84.0765	3	128.787	8.68e-05	0.00122986
ENSMUSG00000028766.10	Alpl	2105.88	128.772	3	3256.72	494.433	3	154.649	8.72e-05	0.00123555
ENSMUSG00000000420.15	Galnt1	5542.33	121.751	3	6886.84	245.538	3	124.259	8.74e-05	0.00123624
ENSMUSG00000030144.4	Clec4d	30.5008	11.2035	3	93.7375	16.3313	3	307.328	8.84e-05	0.0012503
ENSMUSG00000040591.18	1110051M20Rik	1164.95	35.6213	3	891.463	27.8338	3	76.524	8.87e-05	0.00125362
ENSMUSG00000003184.15	Irf3	2936.49	56.4509	3	2395.93	8.78021	3	81.5916	8.92e-05	0.00125899
ENSMUSG00000018707.13	Dync1h1	22459.8	816.523	3	28299.5	1174.28	3	126.001	8.95e-05	0.00126246
ENSMUSG00000042604.5	Kcna4	230.885	18.388	3	355.875	19.9492	3	154.135	8.99e-05	0.00126661
ENSMUSG00000020044.13	Timp3	72100.9	2464.35	3	88466.4	1863.12	3	122.698	9.01e-05	0.00126934
ENSMUSG00000020333.17	Acsl6	1349.51	84.3063	3	932.493	85.9656	3	69.0985	9.05e-05	0.00127172
ENSMUSG00000038370.6	Pcp4l1	16869	432.924	3	13051.1	808.352	3	77.3676	9.05e-05	0.00127172
ENSMUSG00000009292.18	Trpm2	47.3708	4.89929	3	106.794	16.0567	3	225.443	9.08e-05	0.00127519
ENSMUSG00000026163.17	Sphkap	1458.03	28.4861	3	1016.06	109.623	3	69.6868	9.15e-05	0.00128408
ENSMUSG00000068270.15	Shroom4	1367.72	104.562	3	1920.45	127.893	3	140.413	9.18e-05	0.00128694
ENSMUSG00000061723.18	Tnnt3	100.925	3.86986	3	230.46	58.0453	3	228.349	9.18e-05	0.00128694
ENSMUSG00000022500.15	Litaf	1831.41	151.633	3	2662.77	252.8	3	145.395	9.2e-05	0.00128764
ENSMUSG00000027331.15	Knstrn	62.5528	2.05426	3	132.041	22.4471	3	211.087	9.31e-05	0.00130302
ENSMUSG00000048251.15	Bcl11b	163.422	17.9167	3	89.347	4.24659	3	54.6724	9.37e-05	0.00130952
ENSMUSG00000014198.15	Zfp385c	370.154	35.7218	3	236.4	11.186	3	63.8653	9.46e-05	0.00132055
ENSMUSG00000027536.6	Chmp4c	1993.49	111.717	3	2603.13	87.0821	3	130.582	9.48e-05	0.00132258
ENSMUSG00000037966.15	Ninj1	3066.26	98.7983	3	3807.8	65.9498	3	124.184	9.54e-05	0.00132953
ENSMUSG00000005045.16	Chd5	331.186	31.5486	3	210.799	5.59598	3	63.6498	9.55e-05	0.00133017
ENSMUSG00000078137.1	Ankrd63	1483.95	208.419	3	957.119	60.8236	3	64.4982	9.61e-05	0.00133702
ENSMUSG00000047976.4	Kcna1	724.829	78.5108	3	449.299	52.9137	3	61.987	9.61e-05	0.00133702
ENSMUSG00000027219.13	Slc28a2	1042.61	13.5685	3	812.342	9.40304	3	77.9146	9.64e-05	0.0013402
ENSMUSG00000038894.7	Irs2	1638.37	196.673	3	2500.45	238.452	3	152.619	9.67e-05	0.00134214
ENSMUSG00000002831.14	Plin4	9876.06	685.899	3	15320.8	2399.15	3	155.131	9.67e-05	0.00134214
ENSMUSG00000038354.13	Ankrd35	524.384	21.1394	3	347.358	35.6328	3	66.2412	9.76e-05	0.001353
ENSMUSG00000022103.10	Gfra2	574.863	10.2899	3	415.773	19.1917	3	72.3255	9.82e-05	0.0013597
ENSMUSG00000031698.14	Mylk3	40500.9	877.075	3	49925.9	1848.47	3	123.271	9.84e-05	0.00136142
ENSMUSG00000007891.16	Ctsd	19509.9	507.75	3	25762.8	1974.13	3	132.05	9.86e-05	0.0013639
ENSMUSG00000019124.10	Scrn1	7767.97	322.952	3	5573.46	548.172	3	71.7493	9.91e-05	0.00136896
ENSMUSG00000052305.6	Hbb-bs	1667.16	77.6243	3	4875.07	1223.27	3	292.417	9.95e-05	0.00137257
ENSMUSG00000028631.7	Kcnq4	404.182	33.1332	3	269.074	6.28551	3	66.5725	9.95e-05	0.00137257
ENSMUSG00000006731.10	B4galnt1	405.833	41.0146	3	605.81	24.2444	3	149.276	9.99e-05	0.00137655
ENSMUSG00000015843.10	Rxrg	1713.96	85.218	3	1248.27	88.9582	3	72.8297	0.0001	0.00137655
ENSMUSG00000025586.17	Cpeb1	1355.69	45.1455	3	1779.18	91.364	3	131.238	0.000100968	0.0013894
ENSMUSG00000066975.12	Cryba4	197.01	26.9287	3	95.3053	17.6211	3	48.3759	0.000101165	0.00138984
ENSMUSG00000060224.4	Pyroxd2	475.71	33.2323	3	328.097	3.16055	3	68.97	0.000101107	0.00138984
ENSMUSG00000073910.10	Mob3b	166.867	10.5776	3	92.2956	9.69	3	55.3108	0.000101567	0.00139424
ENSMUSG00000063524.13	Eno1	6046.65	125.191	3	7783.01	483.472	3	128.716	0.000102078	0.00140012
ENSMUSG00000051375.15	Pcdh1	1427.83	5.08351	3	1819.2	73.9704	3	127.411	0.000102782	0.00140746
ENSMUSG00000041771.14	Slc24a4	477.275	57.2954	3	282.395	32.7104	3	59.1682	0.000102754	0.00140746
ENSMUSG00000030421.9	Uri1	1310.35	32.103	3	1653	28.3938	3	126.15	0.000102863	0.00140746
ENSMUSG00000070871.10	Ccnyl1	697.047	1.24154	3	904.44	17.7551	3	129.753	0.000103194	0.00141085
ENSMUSG00000021036.10	Sptlc2	1992.88	30.4656	3	2486.63	72.6186	3	124.775	0.000103413	0.0014127
ENSMUSG00000021567.15	Nkd2	728.192	5.83953	3	1043.37	104.203	3	143.282	0.000103979	0.00141928
ENSMUSG00000020361.13	Hspa4	9247.81	245.346	3	11271.7	233.002	3	121.885	0.000104803	0.00142938
ENSMUSG00000029455.14	Aldh2	28941.6	682.956	3	22463.1	1472.62	3	77.6155	0.000105237	0.00143184
ENSMUSG00000031284.16	Pak3	171.338	15.9531	3	293.778	35.9454	3	171.461	0.000105096	0.00143184
ENSMUSG00000050211.14	Pla2g4e	718.943	35.8588	3	509.991	31.3735	3	70.9362	0.000105168	0.00143184
ENSMUSG00000039987.15	Phtf2	2800.33	112.464	3	3603.9	157.463	3	128.695	0.000106141	0.00144297
ENSMUSG00000028413.13	B4galt1	7313.86	281.636	3	9324.02	425.626	3	127.484	0.000106626	0.00144739
ENSMUSG00000001946.14	Esam	3107.71	80.5089	3	3862.59	108.807	3	124.29	0.000106722	0.00144739
ENSMUSG00000116066.1	Gm49477	358.871	55.7479	3	186.254	35.0157	3	51.9001	0.000106698	0.00144739
ENSMUSG00000053898.12	Ech1	32151.2	1400.09	3	23972.7	1970.4	3	74.5625	0.000107077	0.00145103
ENSMUSG00000041556.8	Fbxo2	166.682	8.78001	3	85.2699	15.377	3	51.1571	0.000107193	0.00145144
ENSMUSG00000027253.15	Lrp4	2306.94	32.8417	3	1674.88	163.779	3	72.6021	0.000107946	0.00146047
ENSMUSG00000081769.9	Gm12216	188.354	19.24	3	100.53	12.6659	3	53.3728	0.000108602	0.00146817
ENSMUSG00000026469.14	Xpr1	2856.01	14.9337	3	3653.5	207.916	3	127.923	0.000108983	0.00147214
ENSMUSG00000049409.9	Prokr1	114.173	5.99133	3	47.8736	13.0563	3	41.9309	0.000110286	0.00148856
ENSMUSG00000057606.14	Colq	221.226	28.2962	3	378.347	42.4738	3	171.023	0.000110841	0.00149332
ENSMUSG00000039747.11	Orai2	218.772	4.59678	3	320.492	7.25712	3	146.496	0.000110864	0.00149332
ENSMUSG00000021087.18	Rtn1	842.106	41.6513	3	499.523	97.1471	3	59.3183	0.000110904	0.00149332
ENSMUSG00000055978.5	Fut2	13.9979	2.08224	3	47.6194	9.39969	3	340.191	0.000111833	0.00150462
ENSMUSG00000030605.15	Mfge8	9287.55	438.595	3	11937.3	544.121	3	128.53	0.000112183	0.00150814
ENSMUSG00000000142.15	Axin2	1590.21	49.4359	3	1153.88	96.7322	3	72.5615	0.000113045	0.00151852
ENSMUSG00000039756.12	Dnttip2	1437.91	21.1413	3	1881.84	113.343	3	130.873	0.000113693	0.0015248
ENSMUSG00000024220.14	Zfp523	1946.79	17.6819	3	1524.85	68.8381	3	78.3266	0.000113623	0.0015248
ENSMUSG00000032026.7	Rexo2	1966.33	66.6134	3	2486.61	71.0514	3	126.459	0.000114332	0.00153216
ENSMUSG00000033318.7	Gstt2	823.049	67.5962	3	580.334	16.8348	3	70.5103	0.000114927	0.00153874
ENSMUSG00000021112.9	Mpp5	1363.31	61.1887	3	1783.19	74.3216	3	130.798	0.000115096	0.00153874
ENSMUSG00000032175.11	Tyk2	2253.11	38.7341	3	1828.24	18.9191	3	81.1429	0.000115051	0.00153874
ENSMUSG00000021268.17	Meg3	5531.57	55.1257	3	4188.95	336.106	3	75.728	0.000115355	0.00154099
ENSMUSG00000068015.8	Lrch1	1265.03	29.6572	3	1789.84	182.211	3	141.485	0.000115694	0.00154429
ENSMUSG00000087331.8	1810021B22Rik	286.972	16.6076	3	183.626	12.1718	3	63.9874	0.000116375	0.00155216
ENSMUSG00000006641.12	Slc5a6	851.855	30.0419	3	621.458	36.811	3	72.9535	0.000116501	0.00155261
ENSMUSG00000044749.13	Abca6	1535.73	251.201	3	923.57	110.204	3	60.1389	0.000117103	0.00155818
ENSMUSG00000040860.16	Crocc	696.932	43.1311	3	478.514	38.4759	3	68.66	0.000117033	0.00155818
ENSMUSG00000100147.2	1700047M11Rik	143.764	1.96105	3	78.2923	9.21409	3	54.459	0.000117376	0.00155936
ENSMUSG00000022856.9	Tmem41a	974.775	25.2595	3	749.746	15.0237	3	76.9148	0.000117299	0.00155936
ENSMUSG00000031530.6	Dusp4	140.274	21.9871	3	262.918	35.0598	3	187.432	0.000117819	0.00156401
ENSMUSG00000020953.17	Coch	765.83	50.635	3	480.515	68.4513	3	62.7444	0.000118319	0.00156727
ENSMUSG00000021495.10	Fam193b	4005.5	145.767	3	3225.56	48.2661	3	80.5285	0.000118342	0.00156727
ENSMUSG00000030681.18	Mvp	4782.56	89.3961	3	5776.75	76.466	3	120.788	0.000118203	0.00156727
ENSMUSG00000084843.1	B230312C02Rik	164.735	20.6825	3	88.8377	5.44374	3	53.9276	0.000119063	0.00157473
ENSMUSG00000038170.15	Pde4dip	78660.9	4401.99	3	106455	8784.57	3	135.334	0.000119092	0.00157473
ENSMUSG00000022515.6	Anks3	1668.9	11.5094	3	1340.52	22.1238	3	80.3236	0.000120006	0.00158558
ENSMUSG00000025314.16	Ptprj	1210.04	31.0634	3	1703.22	172.747	3	140.757	0.000120968	0.00159704
ENSMUSG00000025701.12	Alox5	997.504	40.684	3	722.324	50.5789	3	72.4131	0.000121944	0.00160867
ENSMUSG00000041794.13	Myrip	1625.3	75.3034	3	1153.43	112.928	3	70.9674	0.000122254	0.00161151
ENSMUSG00000002799.6	Jag2	1649.19	88.2964	3	2250.12	164.085	3	136.437	0.000123557	0.00162614
ENSMUSG00000067242.11	Lgi1	104.034	11.3349	3	48.0111	6.83786	3	46.1496	0.000123524	0.00162614
ENSMUSG00000004891.16	Nes	4923.97	245.251	3	6804.03	659.914	3	138.182	0.000123699	0.00162675
ENSMUSG00000019467.15	Arhgef25	3679	157.75	3	2908.79	76.3088	3	79.0647	0.000125107	0.00164399
ENSMUSG00000026582.6	Sele	125.518	12.9692	3	224.698	28.1288	3	179.017	0.000125784	0.0016516
ENSMUSG00000100975.2	Gm28875	404.235	5.2958	3	555.11	22.4304	3	137.324	0.000126061	0.00165395
ENSMUSG00000078552.10	Dcdc2b	233.003	13.8797	3	144.328	9.951	3	61.9423	0.000126963	0.00166449
ENSMUSG00000054204.6	Alkal2	76.1789	18.6836	3	23.1334	6.40313	3	30.3671	0.000127382	0.00166869
ENSMUSG00000040550.17	Otud6b	2337.94	60.7794	3	2918.07	84.7745	3	124.814	0.000128426	0.00168107
ENSMUSG00000066392.12	Nrxn3	9.48872	3.09904	3	43.6934	12.6059	3	460.478	0.000128916	0.00168618
ENSMUSG00000032179.7	Bmp5	517.694	42.3927	3	354.764	9.41647	3	68.5277	0.000129104	0.00168734
ENSMUSG00000032122.15	Slc37a2	544.568	39.2149	3	379.617	12.5666	3	69.7097	0.000129657	0.00169325
ENSMUSG00000058743.6	Kcnj14	32.3815	3.85785	3	73.5666	2.59992	3	227.187	0.000129801	0.00169382
ENSMUSG00000097626.5	4921504A21Rik	214.159	6.78813	3	135.713	3.71043	3	63.3703	0.000129972	0.00169475
ENSMUSG00000073940.3	Hbb-bt	299.409	21.1895	3	834.176	201.959	3	278.608	0.000130892	0.00170543
ENSMUSG00000038880.13	Mrps34	1736.75	63.7054	3	2199.87	54.6588	3	126.665	0.000131824	0.00171625
ENSMUSG00000031310.16	Zmym3	2623.97	48.2404	3	2138.85	27.6196	3	81.5122	0.000132176	0.0017195
ENSMUSG00000023092.16	Fhl1	11965.7	460.705	3	17056.6	2121.68	3	142.545	0.000132565	0.00172324
ENSMUSG00000047592.17	Nxpe5	91.4718	12.9603	3	178.424	23.0124	3	195.06	0.000133678	0.00173638
ENSMUSG00000039067.5	Psmd7	4993.04	136.821	3	6156.01	177.203	3	123.292	0.000135109	0.00175361
ENSMUSG00000031278.12	Acsl4	1101.23	20.6458	3	1418.51	57.9237	3	128.811	0.000136183	0.00176527
ENSMUSG00000032420.8	Nt5e	1739.5	92.0446	3	2546.95	305.58	3	146.418	0.000136216	0.00176527
ENSMUSG00000025207.16	Sema4g	117.555	4.49483	3	63.5078	2.94522	3	54.0241	0.000137468	0.00178014
ENSMUSG00000039069.19	Mtg2	1407.27	44.6189	3	1088.26	40.2151	3	77.3313	0.000138041	0.00178619
ENSMUSG00000008730.17	Hipk1	5428.31	77.5339	3	6855.61	374.064	3	126.294	0.000138546	0.00179136
ENSMUSG00000032609.12	Klhdc8b	2775.26	210.26	3	2085.63	56.1214	3	75.1507	0.000139638	0.0018041
ENSMUSG00000047843.16	Bri3	2421.97	95.218	3	3152.5	173.65	3	130.163	0.000139994	0.00180731
ENSMUSG00000016918.15	Sulf1	4329.78	277.358	3	5574.99	102.377	3	128.759	0.000141346	0.00182337
ENSMUSG00000060798.7	Intu	1441.02	49.702	3	1133.8	8.15766	3	78.6801	0.00014167	0.00182616
ENSMUSG00000025650.13	Col7a1	318.7	32.069	3	199.889	12.1885	3	62.72	0.00014191	0.00182786
ENSMUSG00000014554.13	Dguok	1333.88	40.2668	3	1047.46	16.5664	3	78.5271	0.000142055	0.00182834
ENSMUSG00000074657.5	Kif5a	404.604	29.6269	3	258.084	26.7483	3	63.7868	0.000142281	0.00182986
ENSMUSG00000035551.6	Igfbpl1	439.118	15.8943	3	279.375	35.0708	3	63.6218	0.000144011	0.0018507
ENSMUSG00000031103.12	Elf4	1168.77	6.93316	3	1461.81	25.721	3	125.072	0.00014476	0.00185749
ENSMUSG00000117406.1	Ntn3	208.194	5.48582	3	129.631	7.99914	3	62.2644	0.000144741	0.00185749
ENSMUSG00000031584.16	Gsr	889.726	29.3074	3	1197.31	76.9138	3	134.57	0.000145432	0.0018647
ENSMUSG00000087698.1	Gm13031	60.1035	10.0834	3	21.6828	2.37044	3	36.0758	0.000145855	0.00186871
ENSMUSG00000030704.14	Rab6a	5641.25	110.537	3	6856.62	170.745	3	121.544	0.000146624	0.00187714
ENSMUSG00000031849.9	Comp	10184.3	1324.13	3	15527.6	1707.63	3	152.467	0.000147008	0.00187922
ENSMUSG00000030376.8	Slc8a2	140.111	19.9627	3	248.215	23.3602	3	177.156	0.000146917	0.00187922
ENSMUSG00000026068.11	Il18rap	34.7105	3.82513	3	81.8491	11.5443	3	235.805	0.000148414	0.00189576
ENSMUSG00000048070.4	Pirt	3482.48	275.002	3	2430.95	241.017	3	69.8051	0.000149327	0.00190598
ENSMUSG00000015476.6	Prrt1	688.294	35.9185	3	507.988	4.81974	3	73.8039	0.000150514	0.00191968
ENSMUSG00000049521.2	Cdc42ep1	2911.33	82.2113	3	3589.22	74.8397	3	123.284	0.000151304	0.00192823
ENSMUSG00000035621.13	Midn	4492.64	205.589	3	5767.06	265.452	3	128.367	0.000151427	0.00192823
ENSMUSG00000064344.1	mt-Tm	501.383	23.7457	3	345.715	24.5195	3	68.9523	0.000151527	0.00192823
ENSMUSG00000033327.18	Tnxb	24247.9	970.392	3	18150.7	1530.95	3	74.8546	0.000153292	0.00194854
ENSMUSG00000072653.14	Zfp783	393.099	40.0333	3	252.172	15.9547	3	64.1498	0.000153353	0.00194854
ENSMUSG00000032267.8	Usp28	6541.97	176.882	3	8625.69	689.815	3	131.852	0.000155103	0.0019693
ENSMUSG00000021929.9	Kpna3	2265.37	150.629	3	2977.93	99.7269	3	131.454	0.000156004	0.00197925
ENSMUSG00000031448.12	Adprhl1	17660.8	1117.72	3	22516	489.815	3	127.491	0.000157309	0.00199431
ENSMUSG00000007950.9	Abhd8	2512.66	42.7769	3	1878.58	152.363	3	74.7646	0.000157707	0.00199785
ENSMUSG00000031431.13	Tsc22d3	10990.4	865.992	3	14539.8	544.876	3	132.296	0.000159255	0.00201595
ENSMUSG00000061244.14	Exoc5	1398.67	51.8849	3	1771.21	32.9147	3	126.635	0.000159899	0.0020226
ENSMUSG00000016179.11	Camk1g	180.456	8.87976	3	383.801	104.586	3	212.683	0.000160932	0.00203414
ENSMUSG00000110676.1	Gm45897	48.4561	14.9382	3	129.515	18.62	3	267.283	0.000161268	0.00203687
ENSMUSG00000074272.10	Ceacam1	584.393	16.6353	3	810.466	58.0465	3	138.685	0.000161761	0.00203888
ENSMUSG00000041378.2	Cldn5	1183.22	101.343	3	1865.42	284.186	3	157.656	0.000161643	0.00203888
ENSMUSG00000022781.8	Pak2	3365.94	41.8013	3	4101.74	106.117	3	121.86	0.000161789	0.00203888
ENSMUSG00000075254.12	Heg1	13187.8	438.938	3	18273	2057.64	3	138.56	0.000161977	0.00203973
ENSMUSG00000029714.11	Gigyf1	4552.11	279.48	3	3511.47	127.725	3	77.1394	0.000162148	0.00204036
ENSMUSG00000022490.7	Ppp1r1a	191.809	23.504	3	108.497	6.55834	3	56.5653	0.000162888	0.00204815
ENSMUSG00000047085.14	Lrrc4b	761.397	10.7357	3	532.523	53.5057	3	69.9402	0.000163251	0.00205119
ENSMUSG00000024232.2	Bambi	2822.44	296.182	3	2009.89	80.0151	3	71.2109	0.000163809	0.00205667
ENSMUSG00000057897.14	Camk2b	2134.15	37.946	3	1719.26	42.88	3	80.5598	0.000164752	0.00206697
ENSMUSG00000028076.12	Cd1d1	345.195	32.8393	3	223.906	8.5337	3	64.8637	0.00016494	0.0020678
ENSMUSG00000089755.1	0610012D04Rik	54.6988	2.78334	3	21.4948	1.57728	3	39.2966	0.000168734	0.00211379
ENSMUSG00000036040.14	Adamtsl2	6193.78	355.142	3	8098.76	453.185	3	130.756	0.00016936	0.00212007
ENSMUSG00000033590.8	Myo5c	223.996	33.9802	3	125.835	3.89331	3	56.1773	0.000170118	0.00212799
ENSMUSG00000034343.14	Ube2f	1536.24	33.9293	3	1923.61	54.0023	3	125.216	0.000170965	0.002137
ENSMUSG00000028599.10	Tnfrsf1b	1233.98	47.7683	3	1678.3	134.936	3	136.007	0.000173375	0.00216553
ENSMUSG00000038112.15	AW551984	40.7335	4.27847	3	89.884	11.0544	3	220.663	0.000174116	0.00217318
ENSMUSG00000054277.8	Arfgap3	1511.8	51.112	3	1910.24	49.6306	3	126.356	0.000174803	0.00217915
ENSMUSG00000002006.12	Pdzd4	655.009	12.7005	3	486.648	20.2256	3	74.2963	0.000174853	0.00217915
ENSMUSG00000067199.4	Frat1	176.122	27.4083	3	95.2297	2.63911	3	54.0703	0.000175664	0.00218605
ENSMUSG00000028063.15	Lmna	11266.4	287.359	3	13607.3	279.613	3	120.778	0.000175536	0.00218605
ENSMUSG00000038188.17	Scarf1	1270.02	30.6725	3	995.593	27.9651	3	78.3922	0.000177092	0.00220219
ENSMUSG00000027318.17	Adam33	1244.58	128.004	3	801.889	102.647	3	64.4306	0.000177735	0.00220856
ENSMUSG00000027360.5	Hdc	179.051	20.1479	3	285.393	7.74726	3	159.392	0.000179833	0.002233
ENSMUSG00000078486.3	Perm1	10526.6	508.792	3	13417	606.648	3	127.458	0.000180228	0.00223626
ENSMUSG00000017754.13	Pltp	4350.65	170.875	3	3255.11	259.284	3	74.819	0.000180697	0.00224043
ENSMUSG00000042367.12	Gjb3	6.86909	3.15426	3	39.8496	13.7632	3	580.13	0.000181156	0.00224448
ENSMUSG00000045915.15	Ccdc42	95.0154	13.3731	3	41.323	7.036	3	43.4908	0.000181653	0.00224795
ENSMUSG00000060803.6	Gstp1	3509.6	34.4411	3	2899.31	54.9387	3	82.6109	0.000181703	0.00224795
ENSMUSG00000020297.10	Nsg2	149.475	34.5561	3	63.2695	9.27466	3	42.3279	0.000182227	0.00225279
ENSMUSG00000034768.4	Asb16	141.257	8.84576	3	79.3258	5.73652	3	56.1572	0.000182931	0.00225984
ENSMUSG00000032548.14	Slco2a1	2617.48	266.647	3	3705.77	250.576	3	141.577	0.000183117	0.00226049
ENSMUSG00000036395.15	Glb1l2	209.911	21.9532	3	120.864	11.2143	3	57.5787	0.000183452	0.00226133
ENSMUSG00000063903.5	Klk1	157.123	32.9349	3	69.5212	11.4834	3	44.2463	0.000183411	0.00226133
ENSMUSG00000030231.11	Plekha5	3137.42	67.1827	3	2491.8	114.464	3	79.4218	0.000183987	0.00226627
ENSMUSG00000027715.9	Ccna2	93.6742	14.1841	3	188.182	32.6114	3	200.89	0.000185645	0.00228442
ENSMUSG00000031788.14	Kifc3	3853.58	184.906	3	4889.2	172.688	3	126.874	0.000185731	0.00228442
ENSMUSG00000002944.15	Cd36	35692.3	989.218	3	44150.3	1875.29	3	123.697	0.000186418	0.00228954
ENSMUSG00000050558.13	Prokr2	38.3868	4.78033	3	11.4213	1.60553	3	29.7533	0.000186415	0.00228954
ENSMUSG00000045392.8	Olfr1033	711.423	38.6379	3	1005.15	87.3943	3	141.287	0.000187227	0.00229781
ENSMUSG00000042828.12	Trim72	10353.7	473.401	3	12782	181.693	3	123.453	0.000189266	0.00232115
ENSMUSG00000031618.13	Nr3c2	2251.47	75.83	3	1694.18	124.063	3	75.2475	0.000189885	0.00232537
ENSMUSG00000026914.15	Psmd14	2140.6	86.0009	3	2680.75	50.79	3	125.234	0.000189804	0.00232537
ENSMUSG00000059921.15	Unc5c	583.105	28.6206	3	394.194	40.9114	3	67.6027	0.000191066	0.00233814
ENSMUSG00000022507.6	1810013L24Rik	2124.03	62.3023	3	2717.84	136.914	3	127.957	0.000191814	0.0023456
ENSMUSG00000062203.15	Gspt1	3374.96	141.886	3	4217.28	103.046	3	124.958	0.000192323	0.00235012
ENSMUSG00000068335.6	Dok1	713.232	23.2515	3	950.252	48.4469	3	133.232	0.000193051	0.00235682
ENSMUSG00000078640.9	Gm11627	140.599	9.7116	3	247.232	34.4724	3	175.842	0.00019315	0.00235682
ENSMUSG00000005125.13	Ndrg1	5254.29	183.664	3	7053.86	638.675	3	134.249	0.000193632	0.002361
ENSMUSG00000029722.15	Agfg2	1152.56	57.6136	3	1509.46	58.008	3	130.966	0.000194742	0.00237282
ENSMUSG00000087129.1	Gm16316	154.36	25.5963	3	77.8455	8.1962	3	50.4312	0.000195591	0.00238039
ENSMUSG00000028245.15	Nsmaf	3806.37	19.1203	3	3147.48	72.3936	3	82.6897	0.000195645	0.00238039
ENSMUSG00000004040.16	Stat3	10423.2	621.047	3	13841.3	946.538	3	132.793	0.000196424	0.00238816
ENSMUSG00000000957.11	Mmp14	3270.29	124.441	3	4079.63	116.003	3	124.748	0.000196857	0.00238998
ENSMUSG00000022438.6	Parvb	8339.71	280.326	3	10487.2	503.679	3	125.75	0.000196747	0.00238998
ENSMUSG00000024991.8	Eif3a	10947.7	222.494	3	13472	559.284	3	123.058	0.000197585	0.0023971
ENSMUSG00000028211.11	Trp53inp1	1023.53	115.657	3	1593.6	201.288	3	155.697	0.0001985	0.00240647
ENSMUSG00000050390.12	C77080	636.078	39.8067	3	908.22	75.6335	3	142.785	0.000199009	0.00241056
ENSMUSG00000021009.15	Ptpn21	2746.41	70.3959	3	3552.42	230.737	3	129.348	0.000199122	0.00241056
ENSMUSG00000021281.15	Tnfaip2	1809.94	146.111	3	2448.65	122.397	3	135.289	0.000199363	0.00241175
ENSMUSG00000085779.1	Atcayos	3251.55	264.025	3	4365.68	192.851	3	134.265	0.000200764	0.00242319
ENSMUSG00000025461.11	Cd163l1	375.681	9.79421	3	251.698	22.4553	3	66.9978	0.000200841	0.00242319
ENSMUSG00000021832.8	Psmc6	4031.96	123.903	3	4944.63	110.061	3	122.636	0.000200882	0.00242319
ENSMUSG00000042453.14	Reln	1232.05	37.9216	3	1695.47	159.647	3	137.614	0.000200803	0.00242319
ENSMUSG00000047126.17	Cltc	12834.8	379.694	3	15512.1	286.941	3	120.859	0.000201082	0.00242388
ENSMUSG00000033777.4	Tlr13	221.935	11.2328	3	335.595	23.7349	3	151.214	0.00020211	0.00243454
ENSMUSG00000054889.10	Dsp	42546.4	1926.22	3	55495.1	3718.76	3	130.434	0.000203207	0.00244601
ENSMUSG00000034192.5	Lsm3	502.963	13.6983	3	668.922	17.814	3	132.996	0.000204033	0.0024542
ENSMUSG00000009145.6	Dqx1	242.874	11.1614	3	152.149	14.1335	3	62.6449	0.000204512	0.00245821
ENSMUSG00000070720.4	Tmem200b	441.907	12.8958	3	591.449	8.28465	3	133.84	0.000206288	0.0024778
ENSMUSG00000063229.15	Ldha	24222.9	873.71	3	30994.4	1933.65	3	127.955	0.000207697	0.00249295
ENSMUSG00000069919.7	Hba-a1	635.019	58.5394	3	1782.8	422.184	3	280.748	0.000208173	0.00249689
ENSMUSG00000074899.6	Sptbn5	918.365	6.96147	3	530.148	122.151	3	57.7274	0.000209079	0.00250598
ENSMUSG00000009293.17	Ube2g2	3436.95	26.24	3	4110.83	42.3603	3	119.607	0.000209349	0.00250744
ENSMUSG00000030530.15	Furin	8300.91	142.839	3	12451	1950.46	3	149.996	0.000210172	0.00251552
ENSMUSG00000026667.14	Uhmk1	2344.49	71.0918	3	2925.22	94.7112	3	124.77	0.000210472	0.00251733
ENSMUSG00000019942.13	Cdk1	65.2991	10.4284	3	134.143	17.3079	3	205.429	0.000212042	0.00253431
ENSMUSG00000006998.16	Psmd2	10184.2	281.08	3	12232.9	153.144	3	120.116	0.000212668	0.00254
ENSMUSG00000038520.15	Tbc1d17	3355.37	170.694	3	2656.42	49.463	3	79.1692	0.00021308	0.00254313
ENSMUSG00000028289.12	Epha7	1466.36	56.602	3	1080.16	84.0949	3	73.6629	0.000213706	0.0025488
ENSMUSG00000025875.14	Tspan17	906.12	27.985	3	1209.34	77.7474	3	133.463	0.000214603	0.00255769
ENSMUSG00000034981.9	Parm1	9991.63	705.338	3	13623.7	1103.6	3	136.351	0.000215439	0.00256584
ENSMUSG00000056737.14	Capg	1936.5	11.5431	3	2438.57	114.847	3	125.927	0.000216045	0.00256946
ENSMUSG00000021483.8	Cdk20	478.395	27.8373	3	333.397	19.4406	3	69.6908	0.000216047	0.00256946
ENSMUSG00000032803.15	Cdv3	4076.6	237.64	3	5187.45	115.246	3	127.249	0.000216463	0.0025726
ENSMUSG00000027016.17	Zfp385b	822.343	18.039	3	590.191	52.3739	3	71.7695	0.000217215	0.00257974
ENSMUSG00000056071.12	S100a9	20.4769	6.70591	3	393.078	250.591	3	1919.62	0.000218786	0.00259657
ENSMUSG00000000530.16	Acvrl1	3183.21	20.9829	3	4089.17	275.573	3	128.461	0.000219438	0.00260248
ENSMUSG00000059412.7	Fxyd2	164.311	11.8873	3	89.1107	13.5438	3	54.2329	0.000220051	0.00260763
ENSMUSG00000061887.14	Ssbp3	2561.21	36.4853	3	2093.81	45.8275	3	81.7508	0.000220335	0.00260763
ENSMUSG00000038486.9	Sv2a	1515.08	58.5301	3	1126.6	83.1497	3	74.3589	0.000220202	0.00260763
ENSMUSG00000055775.16	Myh8	43.9267	5.88005	3	118.173	32.6258	3	269.024	0.000222323	0.00262932
ENSMUSG00000048240.14	Gng7	341.611	8.64791	3	228.993	18.4052	3	67.0333	0.000223691	0.00264364
ENSMUSG00000046070.9	Igfals	47.0476	5.89239	3	104.268	17.4915	3	221.622	0.00022451	0.0026511
ENSMUSG00000031918.16	Mtmr2	1341.28	32.77	3	1691.02	54.7989	3	126.075	0.000224635	0.0026511
ENSMUSG00000020954.16	Strn3	3907.23	125.439	3	4858.43	174.146	3	124.345	0.000225651	0.00266124
ENSMUSG00000074922.1	Fam122a	585.019	36.5125	3	794.656	25.5579	3	135.834	0.000226127	0.00266499
ENSMUSG00000026495.8	Efcab2	7648.38	96.5702	3	6451.87	61.683	3	84.356	0.000227128	0.00267492
ENSMUSG00000032033.11	Barx2	34.6434	5.26773	3	9.04467	2.13714	3	26.108	0.000228489	0.00268721
ENSMUSG00000026170.6	Cyp27a1	3645.09	230.977	3	2781.83	126.795	3	76.3171	0.000228405	0.00268721
ENSMUSG00000037012.18	Hk1	15913	557.719	3	20512.9	1405.52	3	128.906	0.000228656	0.00268731
ENSMUSG00000022793.17	B4galt4	913.559	4.47166	3	1156.16	30.0857	3	126.555	0.00022963	0.00269688
ENSMUSG00000020777.16	Acox1	10442.2	285.087	3	13019.3	614.634	3	124.68	0.000230431	0.00270253
ENSMUSG00000050195.8	Scd4	1970.15	410.953	3	5358	934.069	3	271.959	0.000230427	0.00270253
ENSMUSG00000044147.8	Arf6	1402.55	37.9109	3	1775.03	64.4238	3	126.557	0.00023076	0.00270265
ENSMUSG00000086369.7	E330017L17Rik	628.83	34.3383	3	434.279	40.0824	3	69.0614	0.000230742	0.00270265
ENSMUSG00000024780.7	Cdc37l1	4259.79	26.8784	3	5330.28	285.231	3	125.13	0.00023115	0.00270347
ENSMUSG00000027316.15	Gfra4	315.599	15.0785	3	206.947	16.8125	3	65.573	0.000231008	0.00270347
ENSMUSG00000039126.10	Prune2	4243.8	365.997	3	8421.54	1390.69	3	198.444	0.000231784	0.00270901
ENSMUSG00000026229.17	Psmd1	5155.32	249.578	3	6439.48	148.755	3	124.909	0.000231997	0.00270962
ENSMUSG00000008658.16	Rbfox1	1094.55	80.1179	3	793.784	42.4369	3	72.5214	0.000233845	0.00272842
ENSMUSG00000021217.7	Tshz3	508.135	22.9988	3	681.612	16.2783	3	134.14	0.000233929	0.00272842
ENSMUSG00000057133.14	Chd6	4092.07	322.965	3	6235.36	960.261	3	152.377	0.000234977	0.00273728
ENSMUSG00000032911.6	Cspg4	2637.47	190.606	3	3617	280.017	3	137.139	0.000235012	0.00273728
ENSMUSG00000020599.13	Rgs9	46.1003	3.41517	3	116.044	30.0494	3	251.721	0.000236726	0.00275534
ENSMUSG00000037933.16	Bicd2	6454.82	224.427	3	7861.79	130.215	3	121.797	0.000236924	0.00275575
ENSMUSG00000064080.12	Fbln2	14540.5	378.03	3	19135.1	1580.76	3	131.599	0.000238729	0.00277293
ENSMUSG00000001761.7	Smo	3352.82	47.2469	3	2746.26	76.9446	3	81.9088	0.000238703	0.00277293
ENSMUSG00000074207.10	Adh1	910.007	48.1023	3	616.502	77.5807	3	67.747	0.000238956	0.00277366
ENSMUSG00000031398.13	Plxna3	728.325	9.2158	3	538.649	34.9241	3	73.9572	0.000240314	0.00278369
ENSMUSG00000054659.13	Pm20d2	588.648	37.0622	3	808.028	40.1103	3	137.268	0.000240107	0.00278369
ENSMUSG00000054723.6	Vmac	992.064	39.5465	3	754.6	28.6374	3	76.0636	0.000240165	0.00278369
ENSMUSG00000085795.8	Zfp703	2230.07	11.9079	3	1820.93	43.4728	3	81.6537	0.000242004	0.00280135
ENSMUSG00000021991.9	Cacna2d3	887.781	49.0213	3	571.092	83.5146	3	64.328	0.000243912	0.00282151
ENSMUSG00000032496.7	Ltf	3.23025	1.61731	3	35.1716	17.8726	3	1088.82	0.000248804	0.0028722
ENSMUSG00000061100.5	Retnla	754.468	156.049	3	276.623	50.2725	3	36.6646	0.000248676	0.0028722
ENSMUSG00000027940.18	Tpm3	4737.19	134.358	3	5752.09	113.088	3	121.424	0.00024866	0.0028722
ENSMUSG00000036062.13	Phf24	780.917	33.2092	3	560.729	45.339	3	71.804	0.000250155	0.00288583
ENSMUSG00000093677.1	Gm20712	279.82	7.92945	3	190.838	2.6804	3	68.2001	0.000252301	0.0029086
ENSMUSG00000072966.11	Gprasp2	1000.66	34.2128	3	663.729	95.1857	3	66.3291	0.000252611	0.00291018
ENSMUSG00000000787.12	Ddx3x	8782.21	221.94	3	10814.6	430.093	3	123.142	0.000253109	0.00291394
ENSMUSG00000056004.16	9330182L06Rik	34.3899	7.20828	3	80.1847	5.94764	3	233.164	0.000253429	0.00291564
ENSMUSG00000028199.18	Cryz	921.601	17.9053	3	711.478	25.2685	3	77.2002	0.000253864	0.00291866
ENSMUSG00000019866.15	Crybg1	267.46	23.9773	3	406.023	30.8385	3	151.807	0.000254558	0.00292465
ENSMUSG00000030717.9	Nupr1	1013.37	54.5918	3	1350.9	72.0074	3	133.308	0.000255339	0.00293164
ENSMUSG00000026941.16	Mamdc4	180.077	4.58766	3	107.252	11.7642	3	59.559	0.000256333	0.00294105
ENSMUSG00000037206.15	Islr	10689	343.579	3	8688.91	299.062	3	81.2885	0.000257481	0.00295221
ENSMUSG00000020262.15	Adarb1	3879.11	34.8385	3	5187.63	501.822	3	133.732	0.000258397	0.00296071
ENSMUSG00000022211.9	Carmil3	326.505	27.7294	3	208.755	17.5992	3	63.9362	0.000258608	0.00296113
ENSMUSG00000017291.13	Taok1	3995.92	67.2015	3	4963.77	225.301	3	124.221	0.000259704	0.00297166
ENSMUSG00000008855.17	Hdac5	8652.62	334.688	3	6947.33	269.669	3	80.2917	0.000261221	0.002987
ENSMUSG00000032293.8	Ireb2	2163.7	22.5963	3	2681.53	102.179	3	123.933	0.000262132	0.00299539
ENSMUSG00000019849.11	Prep	2304.1	86.6615	3	2936.32	140.572	3	127.439	0.00026247	0.00299723
ENSMUSG00000043702.9	Pde12	528.816	6.64848	3	689.501	10.6289	3	130.386	0.000264933	0.00302331
ENSMUSG00000001333.9	Sync	1167.99	94.1246	3	1601.2	93.3771	3	137.09	0.000265981	0.00303322
ENSMUSG00000038121.6	Fam210a	5052.17	116.566	3	6105.26	135.922	3	120.844	0.000266219	0.0030339
ENSMUSG00000046743.6	Fat4	2965.46	160.641	3	2057.52	249.448	3	69.383	0.000267725	0.0030471
ENSMUSG00000025223.15	Ldb1	6204.7	270.243	3	5024.37	85.9624	3	80.9768	0.000267739	0.0030471
ENSMUSG00000050565.16	Tor1aip2	3587.54	38.5226	3	4284.39	52.563	3	119.424	0.000268612	0.00305499
ENSMUSG00000046415.11	B430212C06Rik	118.16	9.10976	3	62.3269	6.51344	3	52.748	0.000270637	0.00307596
ENSMUSG00000022707.16	Gbe1	1926.34	73.5072	3	2396.83	41.4326	3	124.424	0.000271082	0.00307894
ENSMUSG00000051906.15	Cd209f	201.57	18.575	3	92.9233	25.3355	3	46.0997	0.00027153	0.00308196
ENSMUSG00000006930.15	Hap1	426.55	14.2146	3	308.988	1.87777	3	72.4388	0.000273413	0.00310124
ENSMUSG00000029500.16	Pgam5	1138.67	23.2135	3	1437.62	47.1046	3	126.255	0.000274492	0.0031114
ENSMUSG00000031780.2	Ccl17	11.2442	2.31662	3	45.4954	16.5864	3	404.612	0.000276579	0.00313296
ENSMUSG00000022440.9	C1qtnf6	1387.77	57.2011	3	1791.24	81.129	3	129.073	0.000280747	0.00317367
ENSMUSG00000024210.3	Ip6k3	351.097	21.3938	3	544.566	67.7319	3	155.104	0.00028071	0.00317367
ENSMUSG00000035506.16	Slc12a8	122.813	7.39409	3	213.805	30.5664	3	174.091	0.000280448	0.00317367
ENSMUSG00000025790.14	Slco3a1	9501.82	336.503	3	12423.9	945.719	3	130.752	0.000280991	0.00317367
ENSMUSG00000018604.18	Tbx3	5317.75	696.32	3	3684.4	210.049	3	69.2849	0.000281111	0.00317367
ENSMUSG00000100801.1	Gm15459	2074.98	184.59	3	2789.06	99.9475	3	134.413	0.000281578	0.00317682
ENSMUSG00000028755.3	Cda	177.385	4.03461	3	294.634	45.1421	3	166.099	0.000284066	0.00320274
ENSMUSG00000049336.16	Tenm2	42.6972	1.23733	3	15.3243	0.89448	3	35.8906	0.000284555	0.00320612
ENSMUSG00000022181.16	C6	22.763	5.14615	3	71.1581	19.7152	3	312.604	0.000287351	0.00323125
ENSMUSG00000032135.15	Mcam	3980.07	502.307	3	5970.66	663.116	3	150.014	0.000287358	0.00323125
ENSMUSG00000028318.14	Polr1e	513.697	16.8916	3	684.27	25.3902	3	133.205	0.000287149	0.00323125
ENSMUSG00000062232.14	Rapgef2	2021.98	103.298	3	2567.18	71.9855	3	126.964	0.000287767	0.0032337
ENSMUSG00000022383.13	Ppara	682.142	75.2388	3	1013.18	91.005	3	148.529	0.00029449	0.00330486
ENSMUSG00000056515.9	Rab31	2428.14	67.4404	3	3117.21	191.048	3	128.379	0.000294402	0.00330486
ENSMUSG00000052821.3	Cysltr1	176.709	11.1667	3	274.773	20.8302	3	155.494	0.00029546	0.00331354
ENSMUSG00000023484.14	Prph	89.4153	18.045	3	34.6522	8.74121	3	38.7542	0.000296465	0.00332041
ENSMUSG00000034209.4	Rasl10a	212.021	21.4437	3	125.215	11.9977	3	59.058	0.000296339	0.00332041
ENSMUSG00000032806.13	Slc10a3	386.747	20.8565	3	530.991	11.6924	3	137.297	0.000296956	0.00332371
ENSMUSG00000079243.4	Xirp1	12659.9	677.618	3	26010.1	4987.77	3	205.454	0.000297446	0.00332699
ENSMUSG00000024968.14	Rcor2	476.652	8.525	3	327.08	32.4567	3	68.6204	0.000298196	0.00333317
ENSMUSG00000039254.16	Pomt1	1338.31	81.809	3	998.484	53.5642	3	74.6075	0.000299597	0.00334662
ENSMUSG00000032285.15	Dnaja4	4959.74	371.527	3	6548.43	325.125	3	132.032	0.000300409	0.00335127
ENSMUSG00000024270.11	Slc39a6	777.095	38.7771	3	1012.84	21.3263	3	130.337	0.000300303	0.00335127
ENSMUSG00000003273.14	Car11	576.371	28.339	3	424.225	10.8071	3	73.6027	0.00030167	0.00336311
ENSMUSG00000033633.15	Clec18a	68.8883	2.71749	3	31.1745	3.18983	3	45.2537	0.000302528	0.00337046
ENSMUSG00000030718.9	Ppme1	2736.73	9.48625	3	3376.55	138.91	3	123.379	0.000303	0.00337349
ENSMUSG00000036707.16	Cab39	5686.78	29.024	3	6712.41	76.2232	3	118.035	0.000304227	0.00338492
ENSMUSG00000011958.17	Bnip2	5885.74	30.4518	3	6938.09	68.9189	3	117.88	0.000304576	0.00338658
ENSMUSG00000030254.16	Rad18	118.436	13.5092	3	195.45	6.70627	3	165.026	0.000306919	0.00341039
ENSMUSG00000056121.16	Fez2	4047.3	45.3959	3	4908.6	158.317	3	121.281	0.000307715	0.00341699
ENSMUSG00000041238.16	Rbbp8	425.767	16.7441	3	579.311	23.512	3	136.063	0.000308319	0.00342145
ENSMUSG00000070462.4	Tlnrd1	1037.24	33.3708	3	1328.41	50.9197	3	128.072	0.000310325	0.00344145
ENSMUSG00000064179.13	Tnnt1	658.435	19.2182	3	476.144	35.315	3	72.3145	0.000314349	0.0034838
ENSMUSG00000028955.3	Vamp3	2594.1	61.07	3	3244.44	150.073	3	125.07	0.000314958	0.00348826
ENSMUSG00000033082.10	Clec1a	268.79	10.8295	3	381.782	16.0473	3	142.037	0.000315672	0.00349387
ENSMUSG00000063406.11	Tmed5	1007.35	30.6594	3	1311.84	69.9085	3	130.226	0.000316095	0.00349628
ENSMUSG00000061950.17	Ppp4r1	2277.08	21.8968	3	2739.65	28.7108	3	120.314	0.000316908	0.00350297
ENSMUSG00000014791.10	Elmo3	478.579	10.8454	3	337.208	26.3619	3	70.4603	0.000319265	0.00352672
ENSMUSG00000050511.1	Oprd1	122.275	40.9321	3	40.2117	12.0372	3	32.8862	0.00032139	0.00354787
ENSMUSG00000087516.7	Tbx3os1	371.678	78.3421	3	210.47	9.14459	3	56.627	0.000323239	0.00356596
ENSMUSG00000034290.9	Nek9	11527	123.609	3	13683.6	320.515	3	118.709	0.00032475	0.00358029
ENSMUSG00000038860.15	Garnl3	1093.47	58.8396	3	799.878	59.8882	3	73.1502	0.000325334	0.00358287
ENSMUSG00000015217.11	Hmgb3	1462.4	62.9056	3	1832.7	10.1091	3	125.321	0.000325619	0.00358287
ENSMUSG00000005233.16	Spc25	22.4752	1.25951	3	57.3706	8.62022	3	255.262	0.000325543	0.00358287
ENSMUSG00000002108.10	Nr1h3	1462.43	91.557	3	1097.49	56.6009	3	75.0455	0.000326323	0.00358829
ENSMUSG00000020716.16	Nf1	2017.83	4.07073	3	2541.23	137.097	3	125.939	0.00033305	0.00365987
ENSMUSG00000016356.18	Col20a1	516.54	34.8071	3	345.752	37.3137	3	66.9361	0.000334658	0.00367471
ENSMUSG00000046314.16	Stxbp6	1762.29	92.6057	3	1274.66	124.176	3	72.3301	0.000334835	0.00367471
ENSMUSG00000032484.8	Ngp	0.665434	0.665434	3	60.4172	28.0252	3	9079.37	0.000335607	0.00368079
ENSMUSG00000058755.3	Osm	15.1267	1.43807	3	45.158	8.09804	3	298.532	0.000335921	0.00368186
ENSMUSG00000037552.17	Plekhg2	2214.18	86.1964	3	2728.26	13.3873	3	123.218	0.000339222	0.00371563
ENSMUSG00000043587.15	Pxylp1	1435.08	61.4188	3	1094.86	62.372	3	76.2927	0.000339804	0.00371959
ENSMUSG00000051339.10	2900026A02Rik	4674.02	164.768	3	5795.96	221.356	3	124.004	0.000340434	0.00372407
ENSMUSG00000001155.13	Ftcd	105.36	14.5504	3	51.5189	5.67558	3	48.898	0.000341002	0.00372567
ENSMUSG00000057666.18	Gapdh	51614.9	1311.74	3	62842.2	2415.69	3	121.752	0.000341021	0.00372567
ENSMUSG00000032754.14	Slc8b1	1498.28	76.1579	3	1173.67	11.3079	3	78.3344	0.000345114	0.00376796
ENSMUSG00000107211.1	Gm5864	200.097	18.7579	3	320.041	33.2733	3	159.943	0.000345436	0.00376904
ENSMUSG00000030093.7	Wnt7a	28.8672	3.91185	3	67.6828	7.62485	3	234.463	0.000346056	0.00377337
ENSMUSG00000021366.8	Hivep1	2708	122.051	3	3387.56	96.1296	3	125.094	0.000347388	0.00378545
ENSMUSG00000015085.8	Entpd2	2214.53	81.6789	3	1706.2	104.866	3	77.0456	0.000348685	0.00379555
ENSMUSG00000040511.14	Pvr	1435.38	55.5593	3	1840.1	85.1447	3	128.197	0.000348763	0.00379555
ENSMUSG00000074064.6	Mlycd	3585.77	166.535	3	2864.81	75.8766	3	79.8939	0.000349268	0.0037986
ENSMUSG00000047767.17	Atg16l2	1286.41	40.4723	3	1024.25	9.46456	3	79.6205	0.000351257	0.00381777
ENSMUSG00000020817.16	Rabep1	3208.77	59.047	3	3880.22	92.7875	3	120.925	0.000352665	0.00383062
ENSMUSG00000042675.15	Ypel3	3647.77	200.407	3	2790.13	166.567	3	76.4885	0.000354648	0.00384969
ENSMUSG00000079484.12	Phyhd1	133.007	9.58206	3	242.495	47.4213	3	182.318	0.000356625	0.00386866
ENSMUSG00000030745.9	Il21r	100.765	6.64213	3	178.189	24.1922	3	176.836	0.000358321	0.00388456
ENSMUSG00000026594.14	Ralgps2	1328.99	38.2602	3	1048.11	35.7767	3	78.8655	0.000359147	0.00389103
ENSMUSG00000010914.10	Pdhx	3316.27	267.293	3	4322.39	69.7387	3	130.339	0.000360135	0.00389923
ENSMUSG00000021709.14	Erbin	4479.16	84.7612	3	5398.13	139.176	3	120.517	0.000362578	0.00392318
ENSMUSG00000031495.8	Cd209d	47.4987	2.3569	3	15.4989	4.4943	3	32.6301	0.000364017	0.00393623
ENSMUSG00000022661.14	Cd200	2626.11	30.1606	3	3184.89	87.7755	3	121.278	0.000364467	0.00393857
ENSMUSG00000072770.9	Acrbp	221.261	12.3572	3	141.958	8.54382	3	64.1583	0.000365957	0.00394963
ENSMUSG00000055692.21	Tmem191c	281.868	10.2373	3	187.101	15.0702	3	66.3788	0.000365745	0.00394963
ENSMUSG00000055214.15	Pld5	9.67587	1.02583	3	33.7548	5.21275	3	348.855	0.000366904	0.00395732
ENSMUSG00000068663.14	Clec16a	2448.51	43.7856	3	3090.32	175.549	3	126.212	0.000371057	0.00399699
ENSMUSG00000005373.13	Mlxipl	1018.29	40.5635	3	758.456	51.9434	3	74.483	0.000371291	0.00399699
ENSMUSG00000039154.8	Shd	122.184	9.29767	3	68.1236	3.84821	3	55.755	0.000371257	0.00399699
ENSMUSG00000010362.9	Rdm1	1686.59	68.8286	3	1323.32	50.2229	3	78.4615	0.0003736	0.00401929
ENSMUSG00000102425.1	Gm26616	15.7323	1.53932	3	45.329	6.94996	3	288.127	0.000378493	0.00406934
ENSMUSG00000001089.14	Luzp1	3797.14	199.594	3	4879.81	257.262	3	128.513	0.00037899	0.00407209
ENSMUSG00000049649.8	Gpr3	6.70864	3.31964	3	33.3206	9.21227	3	496.682	0.000379749	0.00407766
ENSMUSG00000011148.14	Adssl1	3459.59	131.788	3	4390.36	240.331	3	126.904	0.000380948	0.00408794
ENSMUSG00000046794.9	Ppp1r3b	2638.99	87.0425	3	2041.82	132.006	3	77.3713	0.000381485	0.00409111
ENSMUSG00000021886.7	Gpr65	106.443	3.88148	3	174.23	13.4021	3	163.684	0.00038282	0.00410283
ENSMUSG00000024091.9	Vapa	2632.58	66.5902	3	3197.21	61.5288	3	121.448	0.000383404	0.00410647
ENSMUSG00000019943.10	Atp2b1	3530.33	87.2648	3	4305.15	130.518	3	121.948	0.000384929	0.0041202
ENSMUSG00000031960.14	Aars	4354.51	207.333	3	5522.41	262.745	3	126.82	0.000385176	0.00412023
ENSMUSG00000104263.1	9430062P05Rik	240.339	19.6218	3	149.835	13.7456	3	62.3429	0.00038736	0.00414098
ENSMUSG00000024976.14	Shoc2	1659.08	9.27502	3	2004.96	8.49018	3	120.848	0.000387718	0.00414219
ENSMUSG00000028688.13	Toe1	778.038	19.4856	3	600.93	15.1011	3	77.2367	0.000390455	0.00416879
ENSMUSG00000016327.9	Atp1b4	7.405	0.735837	3	35.368	14.8852	3	477.624	0.000390912	0.00417104
ENSMUSG00000070469.12	Adamtsl3	930.325	12.0122	3	1261.68	113.601	3	135.617	0.000392333	0.00418357
ENSMUSG00000037487.7	Ubr5	9273.76	321.493	3	11620.3	620.598	3	125.303	0.000393349	0.00419176
ENSMUSG00000019732.14	Calr3	832.175	22.4343	3	625.005	38.2354	3	75.105	0.000395093	0.00420769
ENSMUSG00000064351.1	mt-Co1	1.83011e+06	59227.1	3	2.38817e+06	208158	3	130.493	0.000396375	0.00421606
ENSMUSG00000070643.11	Sox13	1409.35	57.2312	3	1810.97	89.4737	3	128.496	0.000396377	0.00421606
ENSMUSG00000036334.12	Igsf10	2561.13	98.9455	3	1973.92	126.337	3	77.0721	0.000397901	0.00422695
ENSMUSG00000031004.8	Mki67	368.264	16.0258	3	647.525	159.054	3	175.832	0.000397847	0.00422695
ENSMUSG00000062515.3	Fabp4	9354.74	504.941	3	12406.1	996.42	3	132.618	0.000398784	0.00423367
ENSMUSG00000034135.15	Sik3	4216.04	49.8349	3	5194.67	244.707	3	123.212	0.000400903	0.00425349
ENSMUSG00000027469.16	Tpx2	127.286	1.61235	3	200.286	13.3546	3	157.351	0.000402242	0.00426502
ENSMUSG00000068115.13	Ninl	1181.69	92.435	3	841.17	68.1276	3	71.1838	0.000404495	0.00428623
ENSMUSG00000025409.14	Mbd6	2843.76	186.735	3	2192.85	92.4893	3	77.111	0.000407185	0.00431203
ENSMUSG00000024456.16	Diaph1	2744.73	65.7176	3	3307.07	35.985	3	120.488	0.000407587	0.00431221
ENSMUSG00000048782.15	Insc	169.881	15.9605	3	96.1105	11.8025	3	56.5751	0.000407712	0.00431221
ENSMUSG00000021732.14	Fgf10	246.331	23.0148	3	144.219	21.4363	3	58.5468	0.000411281	0.00434453
ENSMUSG00000002204.9	Napsa	79.909	7.38386	3	155.333	29.7766	3	194.388	0.000411209	0.00434453
ENSMUSG00000024601.9	Isoc1	5469.13	76.8847	3	4588.49	92.5697	3	83.898	0.000411904	0.00434839
ENSMUSG00000079020.9	Slc45a4	1892.08	35.2723	3	1519.27	57.9688	3	80.2963	0.000412929	0.0043565
ENSMUSG00000031010.17	Usp9x	5141.5	288.195	3	6670.42	411.622	3	129.737	0.000413384	0.00435857
ENSMUSG00000000753.15	Serpinf1	20473	824.402	3	16366.3	822.129	3	79.941	0.000414678	0.00436949
ENSMUSG00000026596.13	Abl2	1648.77	116.196	3	2197.47	133.842	3	133.279	0.00041573	0.00437706
ENSMUSG00000036086.16	Zranb3	418.923	9.10388	3	294.355	22.373	3	70.2648	0.000415914	0.00437706
ENSMUSG00000019055.15	Plod1	5642.25	228.639	3	7122.02	371.791	3	126.226	0.000417829	0.00439448
ENSMUSG00000026418.16	Tnni1	1772.16	481.682	3	672.479	29.2476	3	37.9468	0.000418964	0.00440368
ENSMUSG00000020859.16	Spag9	9676.92	169.432	3	12012.2	671.642	3	124.133	0.000419448	0.00440603
ENSMUSG00000037111.9	Setd7	4497.64	148.517	3	5746	366.547	3	127.756	0.000420504	0.00441438
ENSMUSG00000038375.15	Trp53inp2	35462.7	1123.7	3	43064.2	1446.23	3	121.435	0.000422241	0.00442986
ENSMUSG00000032845.16	Alpk2	12933.2	652.167	3	18084.7	2227.1	3	139.832	0.000424807	0.00444993
ENSMUSG00000022425.16	Enpp2	5779.28	98.1905	3	3970.42	632.825	3	68.7009	0.000424664	0.00444993
ENSMUSG00000048807.2	Slc35e4	725.427	14.2139	3	917.631	10.6371	3	126.495	0.000424943	0.00444993
ENSMUSG00000030162.14	Olr1	11.1911	4.5141	3	41.3882	4.60605	3	369.832	0.000425932	0.00445752
ENSMUSG00000068740.13	Celsr2	428.68	10.4649	3	303.548	21.7642	3	70.8101	0.000427667	0.00447291
ENSMUSG00000056888.11	Glipr1	69.1662	0.943914	3	136.235	27.1455	3	196.967	0.000428687	0.00448081
ENSMUSG00000026556.15	Vangl2	349.006	17.2875	3	240.119	15.4056	3	68.8009	0.000430195	0.0044938
ENSMUSG00000032607.12	Amt	367.361	6.99739	3	260.473	14.6192	3	70.9038	0.000432309	0.00451309
ENSMUSG00000033676.13	Gabrb3	83.3779	9.36964	3	150.619	17.08	3	180.646	0.000432887	0.00451634
ENSMUSG00000039703.15	Nploc4	3917.72	143.136	3	4751.14	47.2269	3	121.273	0.000436512	0.00455135
ENSMUSG00000026819.15	Slc25a25	859.258	94.6103	3	1206.45	32.8659	3	140.405	0.000439733	0.00458211
ENSMUSG00000052276.8	Ostn	53.385	11.5761	3	16.904	4.60556	3	31.6642	0.000442171	0.00460184
ENSMUSG00000032423.12	Syncrip	3081.66	86.8033	3	3852.33	186.902	3	125.008	0.000441919	0.00460184
ENSMUSG00000000915.15	Hip1r	1595.08	83.6102	3	2028.51	58.3545	3	127.173	0.00044275	0.00460221
ENSMUSG00000022139.17	Mbnl2	7639.13	148.305	3	9469.06	513.654	3	123.955	0.000442646	0.00460221
ENSMUSG00000031072.14	LTO1	1315.66	36.3789	3	1041.27	36.3297	3	79.1446	0.000444159	0.00461401
ENSMUSG00000026361.9	Cdc73	1948.29	17.1744	3	2393.53	85.4155	3	122.853	0.00044566	0.00462677
ENSMUSG00000108601.1	Gm44645	175.904	13.8387	3	103.324	11.6143	3	58.7389	0.000446149	0.004629
ENSMUSG00000030587.5	2200002D01Rik	121.548	8.37686	3	207.732	26.3837	3	170.905	0.000447016	0.00463516
ENSMUSG00000043740.15	B430306N03Rik	21.4029	1.8326	3	52.6528	4.0678	3	246.009	0.000450601	0.00466376
ENSMUSG00000025856.15	Pdgfa	2229.57	79.9607	3	1790.67	54.8789	3	80.3146	0.000450161	0.00466376
ENSMUSG00000015837.15	Sqstm1	20690.6	93.1749	3	25187.9	1204.29	3	121.736	0.000450603	0.00466376
ENSMUSG00000050315.14	Synpo2	10609.9	102.37	3	13156.9	753.499	3	124.006	0.000451462	0.0046698
ENSMUSG00000034533.10	Scn10a	233.093	43.4837	3	127.274	8.8705	3	54.6021	0.00045369	0.00468998
ENSMUSG00000045193.13	Cirbp	5202.84	349.837	3	4106.36	46.6912	3	78.9254	0.000455682	0.00470769
ENSMUSG00000053137.7	Mapk11	259.14	28.8197	3	394.642	27.2425	3	152.289	0.000456565	0.00471394
ENSMUSG00000020456.17	Ogdh	77838.3	2753.59	3	94051.2	2518.45	3	120.829	0.000457195	0.00471756
ENSMUSG00000027435.8	Cd93	5597.87	207.947	3	7120.17	449.2	3	127.194	0.000459704	0.00473966
ENSMUSG00000029464.10	Gpn3	1167.71	65.5721	3	896.899	25.9269	3	76.8082	0.000460122	0.00473966
ENSMUSG00000030235.17	Slco1c1	91.3983	9.40992	3	46.6548	1.77256	3	51.0456	0.000460458	0.00473966
ENSMUSG00000015605.6	Srf	4148.18	295.259	3	5525.9	390.802	3	133.213	0.000460447	0.00473966
ENSMUSG00000028937.14	Acot7	3335.92	9.44708	3	2747.15	94.867	3	82.3508	0.000462306	0.0047558
ENSMUSG00000045094.8	Arhgef37	396.504	23.1237	3	590.202	71.2137	3	148.852	0.000470071	0.00483274
ENSMUSG00000002908.17	Kcnn1	813.323	20.2386	3	630.238	19.5031	3	77.4893	0.000471887	0.00484846
ENSMUSG00000109783.1	Gm45338	28.7901	2.19132	3	64.3704	5.57292	3	223.585	0.000475445	0.00488204
ENSMUSG00000038630.8	Zkscan16	26.1511	2.24047	3	6.51446	1.07288	3	24.9108	0.000477629	0.00490149
ENSMUSG00000027339.15	Rassf2	2570.63	36.1422	3	2088.39	82.6512	3	81.2404	0.000479752	0.00492029
ENSMUSG00000109279.1	Gm45220	22.3049	7.67381	3	69.9311	18.4623	3	313.524	0.000482203	0.00493944
ENSMUSG00000000628.10	Hk2	8759.43	435.095	3	10974.7	464.616	3	125.29	0.000482043	0.00493944
ENSMUSG00000072640.11	Lyrm9	2928.02	99.0001	3	2324.08	114.383	3	79.3737	0.000485152	0.00496665
ENSMUSG00000001175.15	Calm1	10309	383.595	3	12549.3	353.343	3	121.731	0.000486358	0.00497489
ENSMUSG00000087088.2	Gm16638	280.995	23.1539	3	182.323	13.2818	3	64.8848	0.000486546	0.00497489
ENSMUSG00000029767.16	Calu	27054.4	494.006	3	32832.9	1405.51	3	121.359	0.000488909	0.00499301
ENSMUSG00000006782.16	Cnp	1721.94	117.636	3	1278.35	89.5204	3	74.2386	0.000488754	0.00499301
ENSMUSG00000043633.6	Fam221b	65.5414	8.69824	3	27.9875	3.53614	3	42.702	0.000490954	0.00501035
ENSMUSG00000067235.14	H2-Q10	6.24524	1.90332	3	36.1981	17.6137	3	579.611	0.000491199	0.00501035
ENSMUSG00000097101.3	1810034E14Rik	697.42	13.8234	3	522.902	31.9148	3	74.9767	0.000492372	0.00501929
ENSMUSG00000004896.16	Rrnad1	1237.36	49.777	3	936.279	64.666	3	75.6676	0.000493455	0.0050273
ENSMUSG00000025510.14	Cd151	12339.3	151.06	3	14928.8	617.581	3	120.986	0.00049924	0.00508011
ENSMUSG00000022021.14	Diaph3	46.6101	6.33896	3	96.2573	11.365	3	206.516	0.00049918	0.00508011
ENSMUSG00000029860.16	Zyx	11969.5	340.815	3	14571.8	561.597	3	121.741	0.000501468	0.00509971
ENSMUSG00000022025.13	Cnmd	141.353	8.5622	3	75.7517	12.7825	3	53.5905	0.000502947	0.00511107
ENSMUSG00000017405.14	Nek8	736.949	50.426	3	536.138	30.2073	3	72.751	0.000503189	0.00511107
ENSMUSG00000022346.15	Myc	437.669	36.4287	3	621.708	38.2614	3	142.05	0.000504605	0.00512238
ENSMUSG00000029189.10	Sel1l3	336.742	24.6709	3	225.786	16.132	3	67.05	0.000506007	0.00513352
ENSMUSG00000030683.11	Sez6l2	117.485	13.5197	3	201.11	22.7356	3	171.18	0.000510202	0.00517299
ENSMUSG00000050222.11	Il17d	320.438	6.77235	3	220.389	16.1617	3	68.7773	0.000510949	0.00517745
ENSMUSG00000034573.14	Ptpn13	1791.06	124.122	3	1360.66	64.5126	3	75.9693	0.000513423	0.0051994
ENSMUSG00000052906.7	Ubxn8	687.608	11.0062	3	881.891	32.9103	3	128.255	0.000516374	0.00522616
ENSMUSG00000026749.11	Nek6	470.74	9.07638	3	615.954	15.4516	3	130.848	0.000517309	0.00523249
ENSMUSG00000041762.16	Gpr155	1044.32	11.3459	3	827.463	27.3272	3	79.2344	0.000520747	0.00526412
ENSMUSG00000034998.18	Foxn2	586.313	6.31004	3	751.817	18.626	3	128.228	0.00052385	0.00529232
ENSMUSG00000020743.15	Mif4gd	2049.16	122.433	3	1613.99	13.6309	3	78.7632	0.000524553	0.00529626
ENSMUSG00000054640.15	Slc8a1	25547.1	1275.85	3	33498.7	2832.43	3	131.125	0.000524891	0.00529651
ENSMUSG00000022037.15	Clu	44215.2	5710.99	3	91142.7	14933	3	206.134	0.000525616	0.00530019
ENSMUSG00000057614.6	Gnai1	1212.16	95.7652	3	911.29	22.5176	3	75.179	0.000525883	0.00530019
ENSMUSG00000030137.8	Tuba8	4221.85	149.079	3	5121.12	106.524	3	121.3	0.000529268	0.00533114
ENSMUSG00000028270.12	Gbp2	1829.01	42.4898	3	1458.08	65.4188	3	79.7197	0.000534092	0.00537652
ENSMUSG00000084929.1	Foxo6os	360.574	24.8899	3	232.173	27.5567	3	64.3897	0.000535285	0.00538533
ENSMUSG00000022434.8	Fam118a	946.503	27.8927	3	742.392	20.4934	3	78.4352	0.000535962	0.00538893
ENSMUSG00000030483.14	Cyp2b10	94.8417	30.3137	3	29.4619	9.92461	3	31.0643	0.000538129	0.00540109
ENSMUSG00000001942.8	Siae	1898.31	62.1008	3	1531.71	40.0614	3	80.6878	0.000537554	0.00540109
ENSMUSG00000024891.6	Slc29a2	624.854	10.4726	3	467.51	26.9205	3	74.8191	0.000538061	0.00540109
ENSMUSG00000064215.13	Ifi27	3786.73	151.542	3	3052.57	111.565	3	80.6123	0.000540705	0.00542373
ENSMUSG00000117110.1	Gm49808	26.1822	12.8765	3	79.9802	1.08294	3	305.476	0.000541082	0.00542429
ENSMUSG00000022756.17	Slc7a4	239.711	25.5425	3	145.498	15.0456	3	60.6975	0.000544683	0.00545715
ENSMUSG00000045757.6	Zfp764	483.886	18.6339	3	358.246	9.9852	3	74.0351	0.000545111	0.00545821
ENSMUSG00000032580.12	Rbm5	6379.33	93.294	3	5297.27	186.255	3	83.038	0.000550113	0.00550503
ENSMUSG00000021943.7	Gdf10	944.952	22.3164	3	742.938	22.0002	3	78.6217	0.000553815	0.00553588
ENSMUSG00000089901.1	Gm8113	381.604	45.5976	3	252.158	7.99902	3	66.0785	0.00055385	0.00553588
ENSMUSG00000002289.16	Angptl4	1766.47	83.7861	3	539.666	157.969	3	30.5505	0.000554277	0.00553688
ENSMUSG00000037712.16	Fermt2	9694.64	370.905	3	11756.7	296.531	3	121.27	0.000555002	0.00554085
ENSMUSG00000059554.12	Ccdc28a	646.437	28.7662	3	484.564	19.0018	3	74.9593	0.000558078	0.00556526
ENSMUSG00000050029.7	Rap2c	1070.68	23.4913	3	1355.22	59.7068	3	126.576	0.000558106	0.00556526
ENSMUSG00000048285.9	Frmd6	5136.23	111.651	3	4103.82	243.686	3	79.8995	0.000558676	0.00556767
ENSMUSG00000026639.18	Lamb3	918.052	43.04	3	613.592	94.0791	3	66.8363	0.000560386	0.00558141
ENSMUSG00000034324.16	Tmem132c	796.336	78.9792	3	466.716	104.147	3	58.608	0.000561472	0.00558895
ENSMUSG00000025978.14	Rftn2	1285.22	26.2631	3	984.131	70.1995	3	76.5728	0.000566778	0.00563844
ENSMUSG00000056698.11	Elmod3	1149.62	47.8747	3	897.686	31.4607	3	78.0857	0.00056907	0.00565791
ENSMUSG00000021149.8	Gtpbp4	1893.25	19.6627	3	2304.39	69.6313	3	121.716	0.000570349	0.0056673
ENSMUSG00000064369.1	mt-Te	36.8898	5.58155	3	8.97311	4.44923	3	24.3241	0.00057227	0.00568305
ENSMUSG00000058318.15	Phf21a	2529.42	91.9241	3	2018.57	88.472	3	79.8036	0.000573467	0.00569159
ENSMUSG00000031078.15	Cttn	5660.49	36.4814	3	6620.18	49.5298	3	116.954	0.000575087	0.00570432
ENSMUSG00000047989.11	Ino80c	1492.3	19.5244	3	1805.24	8.22989	3	120.97	0.000578677	0.00573657
ENSMUSG00000027808.8	Serp1	1748.59	54.3952	3	2214.03	117.944	3	126.618	0.000580293	0.00574922
ENSMUSG00000035459.18	Stab2	27.611	0.692279	3	76.7476	27.3297	3	277.96	0.000587079	0.00581305
ENSMUSG00000020349.4	Ppp2ca	8764.93	374.631	3	10686	255.899	3	121.918	0.000589052	0.00582917
ENSMUSG00000026078.10	Pdcl3	2441.55	1.216	3	2980.48	116.918	3	122.073	0.000589746	0.00583262
ENSMUSG00000032231.14	Anxa2	10701.8	494.998	3	13081.7	309.192	3	122.238	0.000591404	0.00584233
ENSMUSG00000028069.16	Gpatch4	609.555	15.7279	3	791.571	32.5543	3	129.861	0.000591419	0.00584233
ENSMUSG00000056738.11	A730036I17Rik	7.10938	1.563	3	32.9883	13.1851	3	464.01	0.000592548	0.00584671
ENSMUSG00000039952.15	Dag1	26475.8	1115.17	3	32720.7	1425.85	3	123.587	0.000592553	0.00584671
ENSMUSG00000068566.12	Myadm	12151.6	238.07	3	14376.2	314.107	3	118.308	0.000594414	0.00586165
ENSMUSG00000022200.8	Golph3	3486.39	52.6087	3	4189.47	120.92	3	120.166	0.00059872	0.00590067
ENSMUSG00000083567.3	Gm11451	63.1466	13.8224	3	127.481	6.39453	3	201.88	0.000600768	0.00591741
ENSMUSG00000109455.1	Gm44710	62.3442	6.72752	3	118.638	15.2992	3	190.295	0.000604633	0.00595201
ENSMUSG00000056666.13	Retsat	2506.67	131.863	3	1974.13	79.67	3	78.755	0.000605087	0.00595301
ENSMUSG00000050440.8	Hamp	5103.93	1019.27	3	2094.06	348.915	3	41.0283	0.000607185	0.00597018
ENSMUSG00000027680.15	Fxr1	7516.32	248.998	3	8964.05	33.7954	3	119.261	0.000609538	0.00598984
ENSMUSG00000023912.10	Slc25a27	655.406	60.5914	3	442.291	46.3731	3	67.4836	0.000611233	0.00600301
ENSMUSG00000041124.11	Msantd4	2473.13	38.6062	3	2960.42	48.5827	3	119.703	0.000612248	0.00600949
ENSMUSG00000005986.16	Ankrd13d	193.964	12.971	3	123.742	5.23385	3	63.7966	0.000613202	0.00601536
ENSMUSG00000073700.3	Klhl21	4206.68	104.813	3	5082.85	155.977	3	120.828	0.000615089	0.00603037
ENSMUSG00000026185.8	Igfbp5	107476	9477.18	3	82771.7	1884.38	3	77.0144	0.000617577	0.00604775
ENSMUSG00000022280.9	Rnf19a	1734.69	63.1468	3	2129.6	33.3343	3	122.766	0.000617384	0.00604775
ENSMUSG00000037295.7	Ldlrap1	1283.35	13.1579	3	1563.96	23.8388	3	121.865	0.000618948	0.00605767
ENSMUSG00000029581.14	Fscn1	1355.43	72.1214	3	1740.65	78.9224	3	128.42	0.000619879	0.00606327
ENSMUSG00000024905.15	Tesmin	147.73	27.1731	3	71.9842	11.7941	3	48.727	0.000620799	0.00606525
ENSMUSG00000012422.14	Tmem167	1167.46	33.7374	3	1458.39	46.5638	3	124.92	0.000620445	0.00606525
ENSMUSG00000026958.13	Dpp7	1097.54	36.7728	3	847.653	44.8879	3	77.2323	0.000622493	0.00607829
ENSMUSG00000025145.13	Lrrc45	1564.42	52.9403	3	1242.98	47.9631	3	79.4527	0.00062744	0.00612306
ENSMUSG00000057672.16	Pkn1	5606.82	87.6487	3	6586.81	58.8151	3	117.478	0.000630165	0.0061461
ENSMUSG00000058355.8	Abce1	3134.65	129.103	3	3849.99	104.569	3	122.82	0.00063132	0.00615266
ENSMUSG00000024521.8	Pmaip1	39.7213	10.6609	3	94.3555	15.6667	3	237.544	0.000631565	0.00615266
ENSMUSG00000027952.16	Pmvk	1219.02	41.4528	3	949.435	48.0586	3	77.8852	0.000632107	0.0061544
ENSMUSG00000030699.16	Tbx6	123.316	0.793065	3	73.3847	1.70247	3	59.5096	0.000633686	0.00616268
ENSMUSG00000043252.8	Tmem64	5388.36	212.14	3	4170.21	319.073	3	77.3929	0.000633512	0.00616268
ENSMUSG00000085148.1	Mir22hg	828.237	33.3857	3	1137.04	111.493	3	137.284	0.000637391	0.00619159
ENSMUSG00000021994.15	Wnt5a	1500.36	68.5331	3	1171.23	53.0114	3	78.0633	0.000637151	0.00619159
ENSMUSG00000033323.14	Ctdp1	998.399	16.8431	3	1247.12	41.0175	3	124.912	0.000637826	0.00619226
ENSMUSG00000052353.13	Cemip	20.3549	5.9508	3	63.268	18.9342	3	310.824	0.000638976	0.00619986
ENSMUSG00000019951.10	Uhrf1bp1l	1651.41	74.0775	3	2204.6	198.746	3	133.498	0.00064099	0.00621584
ENSMUSG00000015224.10	Cyp2j9	495.8	40.3243	3	346.321	20.6991	3	69.8509	0.000643565	0.00623723
ENSMUSG00000041616.9	Nppa	58328.8	25271.7	3	351391	105045	3	602.43	0.000645824	0.00625554
ENSMUSG00000025930.6	Msc	286.103	19.2863	3	192.593	11.1349	3	67.3162	0.000646688	0.00626032
ENSMUSG00000003355.7	Fkbp11	105.845	6.5013	3	186.855	28.5442	3	176.537	0.000647284	0.00626251
ENSMUSG00000022483.17	Col2a1	27.6553	12.7285	3	88.9073	22.4611	3	321.484	0.000648463	0.00627033
ENSMUSG00000039318.12	Rab3gap2	2058.5	33.3365	3	2552.8	123.683	3	124.013	0.000650522	0.00628664
ENSMUSG00000085438.1	Oip5os1	15263.2	63.1767	3	18173.1	637.471	3	119.065	0.00065416	0.00631819
ENSMUSG00000044968.16	Napepld	447.863	17.2462	3	594.061	21.2558	3	132.644	0.0006554	0.00632655
ENSMUSG00000028179.12	Cth	49.1457	5.13936	3	19.9496	0.985119	3	40.5929	0.000658187	0.00634983
ENSMUSG00000032281.11	Acsbg1	176.175	9.56035	3	104.837	13.7585	3	59.5075	0.000661947	0.00638079
ENSMUSG00000034758.12	Tle6	861.513	54.9227	3	640.144	34.7134	3	74.3047	0.000662151	0.00638079
ENSMUSG00000030304.11	Ergic2	2137.35	54.2785	3	2575.87	26.3655	3	120.517	0.00066471	0.0064018
ENSMUSG00000002055.9	Spag5	45.942	7.77027	3	113.33	35.3204	3	246.68	0.000666828	0.00641855
ENSMUSG00000027002.13	Nckap1	6480.12	119.266	3	7642.36	118.428	3	117.936	0.000668639	0.00643232
ENSMUSG00000029032.12	Arhgef16	111.43	14.3489	3	59.5674	4.22829	3	53.4574	0.000669953	0.00643961
ENSMUSG00000038453.17	Srcin1	179.981	17.8307	3	101.434	15.9319	3	56.3581	0.000670158	0.00643961
ENSMUSG00000022516.10	Nudt16l1	1396.01	47.7928	3	1116.01	30.6755	3	79.9425	0.000670736	0.00644151
ENSMUSG00000020744.13	Slc25a19	2109.85	42.3152	3	1658.28	107.843	3	78.597	0.000671838	0.00644843
ENSMUSG00000022817.15	Itgb5	11761.3	174.699	3	14519.7	834.883	3	123.453	0.000674092	0.00646273
ENSMUSG00000027456.8	Sdcbp2	52.2829	4.23952	3	96.246	1.69072	3	184.087	0.000673945	0.00646273
ENSMUSG00000042357.2	Gjb5	29.8867	7.32429	3	84.6631	25.1651	3	283.28	0.000679619	0.00651202
ENSMUSG00000070423.6	Olfr558	172.358	27.6578	3	278.556	11.4571	3	161.615	0.000682788	0.00653868
ENSMUSG00000048534.7	Jaml	70.5836	8.53645	3	129.207	13.7009	3	183.056	0.0006866	0.00657147
ENSMUSG00000042719.17	Naa25	1518.07	46.1279	3	1863.34	38.8708	3	122.744	0.000687684	0.00657812
ENSMUSG00000032575.16	Manf	1899.32	103.881	3	2391.37	64.4202	3	125.906	0.000688461	0.00658182
ENSMUSG00000020720.13	Psmd12	3759.34	171.998	3	4595.97	67.4046	3	122.255	0.00069046	0.00659721
ENSMUSG00000022831.14	Hcls1	727.403	13.5189	3	949.146	58.9035	3	130.484	0.000692029	0.00660846
ENSMUSG00000018537.16	Pcgf2	1169.61	29.6119	3	939.198	17.7475	3	80.3002	0.000693728	0.00662095
ENSMUSG00000019874.11	Fabp7	117.957	19.6342	3	55.2108	10.7741	3	46.8058	0.000696262	0.00664139
ENSMUSG00000058056.16	Palld	13424.6	481.979	3	17254.4	1381.39	3	128.528	0.000697309	0.00664762
ENSMUSG00000060470.7	Adgrg3	441.625	22.6593	3	601.453	37.1268	3	136.191	0.000698761	0.00665772
ENSMUSG00000060882.5	Kcnd2	434.456	29.4109	3	310.583	13.2039	3	71.4879	0.000700502	0.00666679
ENSMUSG00000060487.7	Samd5	519.493	6.29284	3	690.873	43.4371	3	132.99	0.000700451	0.00666679
ENSMUSG00000026825.17	Dnm1	2901.55	74.7819	3	2345	105.762	3	80.8188	0.000701312	0.00666866
ENSMUSG00000084845.9	Tmem240	195.922	16.7769	3	122.939	7.67039	3	62.7492	0.000701487	0.00666866
ENSMUSG00000031409.1	Tceal6	336.469	88.1222	3	177.242	19.4656	3	52.677	0.00070197	0.0066695
ENSMUSG00000050919.9	Zfp366	793.686	43.4899	3	1138.24	135.172	3	143.412	0.00070552	0.00669947
ENSMUSG00000037035.5	Inhbb	660.516	41.0461	3	877.799	40.8129	3	132.896	0.000706847	0.0067083
ENSMUSG00000018986.10	Slfn3	128.93	9.74247	3	207.419	20.2043	3	160.876	0.000707911	0.00671463
ENSMUSG00000000441.17	Raf1	9025.71	87.5935	3	7747.85	70.8032	3	85.842	0.000709247	0.00671977
ENSMUSG00000022464.14	Slc38a4	1509.51	18.749	3	1159.24	92.4745	3	76.7959	0.000709198	0.00671977
ENSMUSG00000085614.1	1700123M08Rik	266.211	7.90965	3	185.667	4.37937	3	69.7443	0.000713125	0.00675035
ENSMUSG00000015627.5	Gata5	1450.55	174.906	3	1034.43	44.1413	3	71.3132	0.000713273	0.00675035
ENSMUSG00000022477.13	Aco2	88730	2995.13	3	105434	1670.33	3	118.826	0.00071437	0.00675317
ENSMUSG00000020140.15	Lgr5	211.887	39.9796	3	98.0201	29.3739	3	46.2607	0.000714095	0.00675317
ENSMUSG00000092607.9	Scnm1	1271.6	57.385	3	992.572	42.3597	3	78.0572	0.000714777	0.00675324
ENSMUSG00000036712.15	Cyld	2444.93	43.848	3	3051.3	173.594	3	124.801	0.000715872	0.00675982
ENSMUSG00000027315.13	Spint1	23.0338	1.65444	3	53.0341	2.43754	3	230.244	0.000716881	0.00676556
ENSMUSG00000022442.16	Ttll1	1380.09	64.0758	3	1052.77	68.7607	3	76.2824	0.000717849	0.00677092
ENSMUSG00000042359.18	Osbpl6	1220.67	37.3719	3	974.382	27.3958	3	79.8238	0.00071926	0.00678045
ENSMUSG00000021178.9	Psmc1	5349.09	111.267	3	6344.03	123.452	3	118.6	0.000720697	0.00678652
ENSMUSG00000021248.9	Tmed10	8464.84	144.501	3	10067.3	289.775	3	118.93	0.000720706	0.00678652
ENSMUSG00000022750.18	Klhl22	2216.79	43.2261	3	1827.75	43.918	3	82.4502	0.000721305	0.00678838
ENSMUSG00000069045.11	Ddx3y	2541.29	96.8623	3	3219.13	191.89	3	126.673	0.00072393	0.00680929
ENSMUSG00000020131.14	Pcsk4	163.719	10.5676	3	101.272	5.73394	3	61.857	0.000724797	0.00681365
ENSMUSG00000047361.16	Gm973	165.968	20.2258	3	93.3004	11.9966	3	56.2161	0.000730894	0.00686716
ENSMUSG00000063488.6	Zkscan7	485.915	36.4188	3	347.681	13.7781	3	71.5518	0.000733937	0.00689192
ENSMUSG00000087259.7	2610035D17Rik	667.198	92.5457	3	393.504	74.7261	3	58.9786	0.000734505	0.00689342
ENSMUSG00000067158.9	Col4a4	2870	253.812	3	2106.97	171.187	3	73.4136	0.00073905	0.00693223
ENSMUSG00000033705.17	Stard9	2825.75	331.301	3	2021.13	143.048	3	71.5257	0.000746533	0.00699854
ENSMUSG00000029804.17	Herc3	2077.46	34.3963	3	2482.82	20.4288	3	119.513	0.000747222	0.00700112
ENSMUSG00000020330.16	Hmmr	35.1157	4.22119	3	83.5535	21.4879	3	237.937	0.000749698	0.00702043
ENSMUSG00000032649.14	Colgalt2	1329.32	22.0155	3	1029.55	71.1719	3	77.4496	0.000759096	0.0071045
ENSMUSG00000050737.13	Ptges	724.298	69.0782	3	488.24	58.6838	3	67.4088	0.000762526	0.00713174
ENSMUSG00000042594.16	Sh2b3	2782.9	42.9336	3	3480.84	211.747	3	125.08	0.00076285	0.00713174
ENSMUSG00000019907.10	Ppp1r12a	3668.4	93.8912	3	4498.01	202.242	3	122.615	0.000766152	0.00715865
ENSMUSG00000010047.12	Hyal2	2269.67	31.4164	3	2840.03	164.102	3	125.129	0.000769463	0.00718562
ENSMUSG00000060450.14	Rnf14	4944.31	126.721	3	5849.18	36.9908	3	118.301	0.000773515	0.00721948
ENSMUSG00000040118.15	Cacna2d1	4909.9	285.798	3	6524.37	575.611	3	132.882	0.000775005	0.00722939
ENSMUSG00000011382.8	Dhdh	1476.51	33.5584	3	1177.57	53.4947	3	79.7534	0.00077935	0.00726591
ENSMUSG00000037944.8	Ccr7	9.08964	2.95592	3	35.8422	9.98318	3	394.319	0.000780383	0.00726641
ENSMUSG00000003378.9	Grik5	1784.26	10.9382	3	1483.19	13.8623	3	83.1261	0.000780693	0.00726641
ENSMUSG00000026821.16	Ralgds	2301.92	60.8084	3	1888.44	51.3711	3	82.0374	0.000779884	0.00726641
ENSMUSG00000020185.16	E2f7	44.052	2.48871	3	89.4038	14.073	3	202.951	0.000781721	0.00727198
ENSMUSG00000042489.15	Clspn	40.6174	7.18	3	87.1561	11.8134	3	214.578	0.000783518	0.00728469
ENSMUSG00000061461.11	Smim20	2847.02	67.5333	3	2354.72	61.1422	3	82.7082	0.000786716	0.00731041
ENSMUSG00000061731.9	Ext1	2875.82	24.6463	3	3449.36	103.95	3	119.944	0.000787178	0.00731068
ENSMUSG00000108801.1	Gm39090	38.104	2.4656	3	75.7042	4.66984	3	198.678	0.000788087	0.00731511
ENSMUSG00000027394.13	Ttl	2036.31	56.5358	3	2456.56	26.2729	3	120.638	0.000789787	0.00732687
ENSMUSG00000054083.8	Capn12	74.2245	2.71179	3	35.9224	5.19725	3	48.3969	0.000791722	0.00734079
ENSMUSG00000073888.13	Ccl27a	383.474	13.1822	3	273.141	18.26	3	71.2281	0.000797849	0.00739354
ENSMUSG00000029640.17	Usp12	1405.75	19.2659	3	1718.99	50.3141	3	122.283	0.000800655	0.00741549
ENSMUSG00000026811.18	St6galnac6	5617.72	38.7167	3	4745.74	123.868	3	84.4781	0.000801489	0.00741915
ENSMUSG00000033083.16	Tbc1d4	6270.99	177.474	3	5052.05	279.422	3	80.5622	0.000804531	0.00744323
ENSMUSG00000048481.15	Mypop	518.925	18.1716	3	388.548	15.2499	3	74.8756	0.000806694	0.00745916
ENSMUSG00000097636.8	Mirt1	5.53822	2.21846	3	27.9698	8.57469	3	505.032	0.000807473	0.00746229
ENSMUSG00000025656.17	Arhgef9	1660.91	52.7559	3	1356.37	10.9112	3	81.664	0.000809102	0.00746765
ENSMUSG00000033102.15	Cdc14b	2610.3	46.0295	3	2075.06	128.118	3	79.4952	0.000808583	0.00746765
ENSMUSG00000075702.9	Selenom	6140.73	168.743	3	4926.38	291.641	3	80.2247	0.000809378	0.00746765
ENSMUSG00000045983.16	Eif4g1	22379.5	691.899	3	27303.2	1263.03	3	122.001	0.000810747	0.0074762
ENSMUSG00000061315.14	Naca	21576	552.466	3	26065.7	1086.54	3	120.809	0.000819101	0.00754912
ENSMUSG00000023027.13	Atf1	1549.75	56.7704	3	1923.24	63.1198	3	124.1	0.000822457	0.00757179
ENSMUSG00000038733.14	Wdr26	7179.49	105.279	3	8650.59	361.022	3	120.49	0.000822397	0.00757179
ENSMUSG00000040759.9	Cmtm5	104.727	13.5159	3	54.2392	6.55222	3	51.7909	0.000824269	0.0075761
ENSMUSG00000016528.10	Mapkapk2	13771.9	494.649	3	16402.2	201.226	3	119.099	0.000823661	0.0075761
ENSMUSG00000027630.13	Tbl1xr1	2033.04	46.2775	3	2494.43	95.9352	3	122.694	0.000823831	0.0075761
ENSMUSG00000001739.14	Cldn15	133.609	42.3328	3	284.695	53.4934	3	213.08	0.00082515	0.00758008
ENSMUSG00000069893.10	9930111J21Rik1	59.0187	5.59153	3	109.221	11.1214	3	185.061	0.000825998	0.00758376
ENSMUSG00000107352.1	Gm43660	20.4761	4.69244	3	54.2969	7.53261	3	265.173	0.000834879	0.00766113
ENSMUSG00000002985.16	Apoe	105934	3438.96	3	79346.6	8807.15	3	74.9016	0.000838093	0.00768646
ENSMUSG00000007833.15	Aldh16a1	1928.76	40.3873	3	1573.5	52.9836	3	81.5809	0.000846498	0.00775934
ENSMUSG00000048997.17	Atxn7l2	438.914	11.9264	3	316.326	24.0122	3	72.0702	0.000848874	0.00776154
ENSMUSG00000026853.15	Crat	18283.5	415.087	3	15632.4	149.582	3	85.5003	0.000848873	0.00776154
ENSMUSG00000074656.12	Eif2s2	2495.6	86.5221	3	3009.15	5.90585	3	120.578	0.000849033	0.00776154
ENSMUSG00000023845.7	Lnpep	7620.86	127.347	3	9791.38	861.593	3	128.481	0.000848735	0.00776154
ENSMUSG00000034949.18	Zfr2	721.667	42.9943	3	546.008	16.4477	3	75.6593	0.000848221	0.00776154
ENSMUSG00000026726.10	Cubn	734.805	49.2503	3	459.001	89.5967	3	62.4657	0.000851677	0.0077815
ENSMUSG00000058835.14	Abi1	2150.47	87.8056	3	2766.92	196.211	3	128.666	0.000853063	0.00778996
ENSMUSG00000020810.5	Cygb	10428.1	190.351	3	12564.5	521.541	3	120.487	0.00085358	0.00779047
ENSMUSG00000040482.16	Dxo	780.052	20.3478	3	599.815	30.5676	3	76.8942	0.000858416	0.00783038
ENSMUSG00000046449.15	Nexmif	204.883	13.6506	3	133.627	6.55219	3	65.2213	0.000860598	0.00784606
ENSMUSG00000024085.13	Man2a1	3845.94	157.339	3	5025.51	448.146	3	130.671	0.00086202	0.00785478
ENSMUSG00000022812.14	Gsk3b	3631.76	73.142	3	4312.24	79.4746	3	118.737	0.0008721	0.00794236
ENSMUSG00000051427.14	Ccdc157	3089.8	119.845	3	2376.47	189.303	3	76.9132	0.00087536	0.00796775
ENSMUSG00000096606.2	Tpbgl	354.649	40.2969	3	239.592	4.66228	3	67.5574	0.000882052	0.00802434
ENSMUSG00000028459.11	Cd72	186.166	11.8537	3	310.827	57.9941	3	166.962	0.000887195	0.00806246
ENSMUSG00000025068.8	Gsto1	2094.74	155.405	3	2874.52	301.53	3	137.226	0.000886901	0.00806246
ENSMUSG00000040794.5	C1qtnf4	217.142	5.2086	3	140.658	13.9407	3	64.7769	0.000890081	0.00808434
ENSMUSG00000038508.7	Gdf15	68.4168	15.4712	3	144.716	24.8465	3	211.521	0.000892171	0.00809898
ENSMUSG00000061762.12	Tac1	40.8692	3.40226	3	91.8393	23.186	3	224.715	0.000895821	0.00812775
ENSMUSG00000029456.12	Acad10	376.258	33.7324	3	262.993	4.6951	3	69.8972	0.000897253	0.00813638
ENSMUSG00000026824.11	Kcnj3	11063.3	503.599	3	8494.61	747.601	3	76.7821	0.000898579	0.00813968
ENSMUSG00000006526.13	Stimate	1437.51	3.58084	3	1167.43	41.2782	3	81.2116	0.000898407	0.00813968
ENSMUSG00000045007.9	Tubg2	449.505	22.3465	3	332.439	7.53387	3	73.9567	0.000901447	0.00816128
ENSMUSG00000052139.18	Babam2	1339.75	98.1089	3	1717.42	23.1743	3	128.19	0.000904969	0.00818878
ENSMUSG00000001729.14	Akt1	12456.6	76.3664	3	15140.3	788.928	3	121.544	0.000910324	0.00822843
ENSMUSG00000107476.3	Zfp862-ps	1301.61	28.5289	3	1024.47	56.5199	3	78.7075	0.000910005	0.00822843
ENSMUSG00000025610.7	Map3k7cl	73.4693	7.20509	3	125.109	1.61272	3	170.287	0.000915995	0.00827528
ENSMUSG00000045136.6	Tubb2b	169.985	13.6748	3	269.16	31.8097	3	158.344	0.000924151	0.0083445
ENSMUSG00000020866.17	Cacna1g	19207.8	2416.95	3	14194.9	428.38	3	73.9018	0.000926902	0.00836487
ENSMUSG00000032340.8	Neo1	7956.12	287.832	3	6644.74	115.208	3	83.5174	0.000928272	0.00837277
ENSMUSG00000024236.18	Svil	18793.6	412.312	3	23801.4	1910.26	3	126.646	0.000930724	0.00839041
ENSMUSG00000047766.15	Lrrc49	1159.81	78.6547	3	893.316	24.2414	3	77.0225	0.000934509	0.00842004
ENSMUSG00000040213.13	Kyat3	962.218	7.23497	3	776.829	9.61784	3	80.7332	0.000941067	0.00847118
ENSMUSG00000027931.12	Npr1	6501.05	344.64	3	4955.44	417.017	3	76.2253	0.000941186	0.00847118
ENSMUSG00000114073.1	Gm30302	35.2127	5.60245	3	10.114	3.30873	3	28.7225	0.000942575	0.00847916
ENSMUSG00000073968.4	Trim68	1486.53	49.8659	3	1198.17	34.0836	3	80.6013	0.000945019	0.00849663
ENSMUSG00000089857.9	Zfp882	205.685	9.73725	3	137.6	1.49719	3	66.8984	0.000947286	0.00851248
ENSMUSG00000069833.13	Ahnak	30073	1357.21	3	36387	970.492	3	120.996	0.000948351	0.00851753
ENSMUSG00000026796.16	Fam129b	4381.16	135.947	3	5376.08	247.266	3	122.709	0.000950537	0.00853264
ENSMUSG00000032667.17	Pon2	3918.03	24.9209	3	4665.65	146.639	3	119.082	0.000952202	0.00854305
ENSMUSG00000053025.13	Sv2b	114.201	8.79984	3	182.478	14.1246	3	159.787	0.000954721	0.00855788
ENSMUSG00000028364.15	Tnc	445.008	82.5266	3	706.737	31.8611	3	158.815	0.000954868	0.00855788
ENSMUSG00000015656.17	Hspa8	39075.2	2370.65	3	48382.2	1402.19	3	123.818	0.000961298	0.00860483
ENSMUSG00000046280.9	She	1395.29	10.6605	3	1698.18	50.1172	3	121.708	0.000961632	0.00860483
ENSMUSG00000043085.14	Tmem82	1258.34	96.503	3	856.934	120.408	3	68.1002	0.000961057	0.00860483
ENSMUSG00000039661.14	Dusp26	178.024	18.1748	3	107.825	9.38344	3	60.5678	0.000962164	0.00860503
ENSMUSG00000000359.3	Rem1	375.982	26.7902	3	258.969	20.9592	3	68.8779	0.000966015	0.00863491
ENSMUSG00000031016.9	Wee1	671.564	80.4587	3	944.64	39.9258	3	140.663	0.000969772	0.00866391
ENSMUSG00000044807.13	Zfp354c	805.426	28.8181	3	622.029	28.3395	3	77.2298	0.000970905	0.00866945
ENSMUSG00000052676.16	Zmat1	896.451	29.3748	3	689.692	41.7468	3	76.9358	0.000978648	0.00873398
ENSMUSG00000078307.3	AI593442	10.028	1.22579	3	33.8369	7.81717	3	337.426	0.000985895	0.00879402
ENSMUSG00000109005.1	Gm45221	25.5545	6.50157	3	73.2014	23.0584	3	286.452	0.00098672	0.00879674
ENSMUSG00000027236.8	Eif3j1	1301.92	57.0445	3	1617.83	35.5532	3	124.265	0.000998812	0.00889984
ENSMUSG00000022843.17	Clcn2	507.235	13.315	3	371.894	28.2434	3	73.318	0.00100978	0.00899281
ENSMUSG00000049709.4	Nlrp10	1255.09	34.7211	3	1543.5	41.2801	3	122.979	0.00101495	0.00903409
ENSMUSG00000048897.15	Zfp710	2141.92	22.1602	3	1794.39	22.9184	3	83.7751	0.0010157	0.00903602
ENSMUSG00000008398.15	Elk3	3669.66	68.6002	3	4399.93	145.333	3	119.9	0.00101751	0.00904741
ENSMUSG00000048572.5	Tmem252	30.9111	13.5164	3	168.688	48.2913	3	545.72	0.0010253	0.00911183
ENSMUSG00000097412.2	1810014B01Rik	341.168	7.79183	3	241.876	17.666	3	70.8965	0.00102731	0.0091249
ENSMUSG00000079588.3	Tmem182	8554.21	136.852	3	10334.1	478.338	3	120.807	0.00103435	0.00918267
ENSMUSG00000031958.16	Ldhd	1638.9	38.2234	3	1344.83	30.0129	3	82.0567	0.00103906	0.00921957
ENSMUSG00000105987.4	AI506816	1533.78	136.852	3	2215.04	301.46	3	144.418	0.00104053	0.00922783
ENSMUSG00000001288.15	Rarg	3702.98	125.795	3	3012.2	133.244	3	81.3452	0.0010419	0.00923512
ENSMUSG00000023988.8	Bysl	1448.78	59.285	3	1789.22	43.7727	3	123.499	0.00104589	0.00926564
ENSMUSG00000029685.15	Asb15	1661.24	48.8354	3	1200.22	155.289	3	72.2485	0.00104729	0.00927315
ENSMUSG00000018362.14	Kpna2	605.753	41.9004	3	793.053	8.15643	3	130.92	0.00105228	0.00931252
ENSMUSG00000055305.15	Zfp93	423.615	10.3041	3	313.749	14.5151	3	74.0646	0.00105592	0.00933984
ENSMUSG00000022216.17	Psme1	4826.42	170.187	3	3905.55	198.015	3	80.9202	0.0010565	0.0093401
ENSMUSG00000046318.16	Ccbe1	1146.06	101.274	3	846.826	50.9306	3	73.89	0.00106145	0.00937882
ENSMUSG00000019960.8	Dusp6	1505.13	37.1366	3	1958.56	160.913	3	130.126	0.00106199	0.00937882
ENSMUSG00000041645.14	Ddx24	5161.58	19.2006	3	6178.22	248.493	3	119.696	0.00106331	0.00938553
ENSMUSG00000048701.13	Ccdc6	2129.43	91.7614	3	2598.16	33.4405	3	122.012	0.00106635	0.00940749
ENSMUSG00000037509.21	Arhgef4	0	0	3	0	0	3	#DIV/0!	0.00106743	0.00941205
ENSMUSG00000035184.15	Fam124a	1200.02	58.437	3	1508.91	48.61	3	125.74	0.00108085	0.00952056
ENSMUSG00000025326.12	Ube3a	3157.21	51.2416	3	3855.76	184.821	3	122.126	0.00108086	0.00952056
ENSMUSG00000063415.12	Cyp26b1	667.271	79.2148	3	982.761	106.826	3	147.281	0.001089	0.00958727
ENSMUSG00000051844.13	B230319C09Rik	33.5705	3.33203	3	10.699	2.72022	3	31.8702	0.00110348	0.00970975
ENSMUSG00000030966.13	Trim21	592.075	23.1222	3	447.006	22.2322	3	75.4982	0.00110604	0.0097272
ENSMUSG00000050248.11	Evc2	2627.95	147.721	3	2121.05	15.3349	3	80.7111	0.00110841	0.00974295
ENSMUSG00000105703.2	Gm43305	404.599	30.0743	3	587.652	62.7844	3	145.243	0.0011135	0.00978262
ENSMUSG00000034667.8	Xpot	2284.31	98.9824	3	2786.74	52.3616	3	121.995	0.00111575	0.00979726
ENSMUSG00000048772.15	Tmem53	561.629	26.2664	3	726.783	21.1463	3	129.406	0.0011175	0.00980595
ENSMUSG00000060441.15	Trim5	241.776	11.7227	3	164.752	8.73523	3	68.1422	0.0011179	0.00980595
ENSMUSG00000044646.15	Zbtb7c	537.718	8.80714	3	700.592	39.5279	3	130.29	0.00112307	0.0098462
ENSMUSG00000048756.11	Foxo3	5390.15	203.51	3	6598.34	285.285	3	122.415	0.00112478	0.00985608
ENSMUSG00000028068.14	Iqgap3	129.417	11.8236	3	245.286	59.497	3	189.532	0.00112849	0.00988353
ENSMUSG00000034738.8	Nostrin	311.519	25.4018	3	434.398	14.4982	3	139.445	0.00113227	0.00991149
ENSMUSG00000020155.2	Kcnmb1	81.6998	15.0466	3	147.367	12.0853	3	180.376	0.00113678	0.00994064
ENSMUSG00000030876.7	Mettl9	2365.72	29.5792	3	2961.22	198.064	3	125.172	0.00113627	0.00994064
ENSMUSG00000028988.13	Ctnnbip1	1048.38	77.792	3	1367.33	53.3774	3	130.423	0.00113779	0.00994434
ENSMUSG00000056492.6	Adgrf5	10897.4	511.982	3	14710.8	1783.37	3	134.994	0.00114203	0.00997621
ENSMUSG00000060913.6	Trim55	4195.3	131.706	3	5121.34	223.41	3	122.073	0.00114287	0.00997838
ENSMUSG00000032596.14	Uba7	2384.36	125.707	3	1926.32	38.8553	3	80.7897	0.00114451	0.00998759
ENSMUSG00000034295.10	Fhod3	13380.2	399.054	3	16478.3	954.641	3	123.154	0.00114783	0.0100114
ENSMUSG00000117926.1	C030004G16Rik	10.4481	3.60941	3	41.6382	15.3154	3	398.524	0.00114882	0.0100149
ENSMUSG00000042148.8	Cox10	2236.34	75.2263	3	2693.11	34.1976	3	120.425	0.00115048	0.0100242
ENSMUSG00000038403.10	Hjv	12368.2	384.618	3	10244.2	405.419	3	82.8267	0.00115143	0.0100273
ENSMUSG00000038319.14	Kcnh2	15291.3	738.224	3	11393.3	1262.02	3	74.5079	0.0011534	0.0100392
ENSMUSG00000023991.16	Foxp4	2438.98	28.0114	3	2026.09	64.3509	3	83.0712	0.00115945	0.0100857
ENSMUSG00000031060.16	Rbm10	2095.21	24.2189	3	1753.88	29.6047	3	83.7093	0.00115993	0.0100857
ENSMUSG00000116557.1	4933432I09Rik	99.7107	6.08964	3	56.1298	4.26668	3	56.2927	0.00116055	0.0100859
ENSMUSG00000015467.14	Egfl8	160.014	17.8103	3	96.6625	6.65813	3	60.4088	0.00116283	0.0101006
ENSMUSG00000014763.8	Fam120b	2276.91	32.7448	3	1897.91	46.4373	3	83.3544	0.00116381	0.0101039
ENSMUSG00000024952.13	Rps6ka4	1196.46	31.8771	3	1462.5	28.2521	3	122.235	0.00116476	0.0101069
ENSMUSG00000041075.8	Fzd7	2261.58	25.4897	3	1847.88	85.9594	3	81.7074	0.00116667	0.0101183
ENSMUSG00000054499.9	Dedd2	1251.88	34.3139	3	1005.93	36.6199	3	80.3538	0.00117157	0.0101556
ENSMUSG00000034480.18	Diaph2	1085.31	57.5279	3	1431.25	108.246	3	131.874	0.00117656	0.0101884
ENSMUSG00000052504.7	Epha3	684.71	16.9634	3	476.168	61.6194	3	69.543	0.00117631	0.0101884
ENSMUSG00000020415.16	Pttg1	3842.92	45.0331	3	3158.94	150.47	3	82.2015	0.0011774	0.0101905
ENSMUSG00000037235.13	Mxd4	6925.05	169.198	3	8155.49	147.456	3	117.768	0.00119428	0.0103313
ENSMUSG00000074340.9	Ovgp1	127.587	9.82091	3	76.0513	4.56025	3	59.6073	0.00120213	0.0103939
ENSMUSG00000020088.10	Sar1a	9329.76	237.709	3	10915.4	90.0902	3	116.996	0.0012123	0.0104764
ENSMUSG00000023050.9	Map3k12	1224.16	46.3757	3	988.684	11.3526	3	80.7641	0.00121513	0.0104955
ENSMUSG00000074415.14	Mir100hg	4458.54	71.3641	3	3437.44	319.709	3	77.0979	0.00121726	0.0105086
ENSMUSG00000041660.8	Bbox1	101.601	2.4364	3	55.7816	7.76895	3	54.9024	0.00121794	0.0105091
ENSMUSG00000086741.1	Gm15816	70.8104	0.672955	3	116.781	0.625192	3	164.92	0.00122562	0.0105699
ENSMUSG00000027222.14	Pex16	949.656	20.3422	3	761.361	19.6075	3	80.1723	0.00122943	0.0105974
ENSMUSG00000052040.10	Klf13	4864.93	136.112	3	5802.36	158.223	3	119.269	0.00123528	0.0106424
ENSMUSG00000025900.12	Rp1	765.369	110.215	3	472.473	74.7325	3	61.7313	0.00123981	0.010676
ENSMUSG00000047821.16	Trim16	488.297	16.8053	3	664.285	58.2596	3	136.041	0.00124933	0.0107525
ENSMUSG00000033470.12	Cysltr2	6.70748	3.63628	3	40.0313	24.5591	3	596.816	0.00125644	0.0108082
ENSMUSG00000037872.5	Ackr1	36.7443	4.19369	3	84.8104	23.0066	3	230.813	0.0012624	0.0108484
ENSMUSG00000039131.15	Gipc2	105.801	11.5504	3	169.684	7.97136	3	160.38	0.00126222	0.0108484
ENSMUSG00000051379.12	Flrt3	225.27	19.4411	3	147.168	9.04637	3	65.3298	0.001264	0.0108567
ENSMUSG00000019846.11	Lama4	10516	23.1263	3	9078.55	156.129	3	86.3309	0.00126818	0.010887
ENSMUSG00000024187.15	Fam234a	4843.39	28.3849	3	5723.27	173.367	3	118.167	0.00127327	0.0109252
ENSMUSG00000020064.9	Herc4	1706.89	20.8389	3	2049.85	50.4874	3	120.093	0.00127878	0.0109669
ENSMUSG00000004267.16	Eno2	972.155	81.0361	3	729.378	32.1098	3	75.0269	0.00128002	0.010972
ENSMUSG00000034163.10	Zfc3h1	2450.22	74.253	3	2981.1	112.36	3	121.667	0.00128295	0.0109915
ENSMUSG00000044783.16	Hjurp	5336.57	178.533	3	4229.62	309.411	3	79.2573	0.00128878	0.0110359
ENSMUSG00000013921.15	Clip3	2134.3	89.0411	3	1733.02	53.674	3	81.1982	0.00129788	0.0111082
ENSMUSG00000024325.8	Ring1	1650.04	23.9925	3	1374.16	13.9821	3	83.2799	0.00130218	0.0111393
ENSMUSG00000024395.9	Lims2	2874.33	55.3526	3	3904.14	472.649	3	135.828	0.00130389	0.0111483
ENSMUSG00000015396.4	Cd83	558.871	25.928	3	349.918	71.2821	3	62.6115	0.00130493	0.0111516
ENSMUSG00000064263.6	Platr26	21.1704	5.88602	3	57.2964	11.6966	3	270.644	0.00130591	0.0111543
ENSMUSG00000047228.9	A2ml1	44.7714	7.86223	3	121.539	53.1809	3	271.465	0.00131396	0.0112061
ENSMUSG00000033788.15	Dysf	3907.22	202.402	3	5060.06	411.703	3	129.505	0.00131278	0.0112061
ENSMUSG00000038564.11	Ift172	3359.17	62.8323	3	2837.67	51.1136	3	84.4751	0.00131383	0.0112061
ENSMUSG00000035878.13	Hykk	271.635	4.4342	3	192.949	8.25528	3	71.0326	0.00132344	0.0112699
ENSMUSG00000050382.14	Kif7	628.585	56	3	462.883	11.8548	3	73.6388	0.00132267	0.0112699
ENSMUSG00000023025.16	Larp4	1526.99	64.1622	3	1909.19	86.0715	3	125.03	0.00132334	0.0112699
ENSMUSG00000085853.1	Gm12167	150.657	7.087	3	88.5739	13.362	3	58.7916	0.0013303	0.0113226
ENSMUSG00000024304.14	Cdh2	9942.86	443.126	3	12151.5	501.779	3	122.213	0.00133503	0.0113572
ENSMUSG00000036560.14	Lgi4	2695.92	174.818	3	2021.25	183.878	3	74.9742	0.00134203	0.011411
ENSMUSG00000028116.13	Myoz2	32812.5	705.038	3	38002.1	344.759	3	115.816	0.00134968	0.0114702
ENSMUSG00000044938.8	Klhl31	2560.62	148.482	3	3180.03	93.6962	3	124.19	0.0013545	0.0115054
ENSMUSG00000074521.9	Gm14327	27.2235	1.93982	3	57.5721	2.80919	3	211.48	0.00136075	0.0115527
ENSMUSG00000076928.5	Trac	182.352	28.1109	3	100.453	16.7528	3	55.0875	0.00136435	0.0115774
ENSMUSG00000022286.16	Grhl2	123.007	3.4651	3	64.4713	15.3797	3	52.4127	0.00136587	0.0115845
ENSMUSG00000026610.13	Esrrg	1398.1	29.6833	3	1718.01	71.0808	3	122.881	0.00136858	0.0116011
ENSMUSG00000104011.1	Gm32391	131.625	5.07644	3	80.0011	6.82474	3	60.7796	0.00136919	0.0116011
ENSMUSG00000027889.17	Ampd2	1688.6	45.3005	3	1387.24	35.1678	3	82.1531	0.00137268	0.0116132
ENSMUSG00000021579.4	Lrrc14b	3344.94	91.6554	3	2757.25	107.871	3	82.4303	0.00137209	0.0116132
ENSMUSG00000020773.11	Trim47	3072.21	62.647	3	3711.11	152.483	3	120.796	0.00137185	0.0116132
[truncated: 53,386 more rows]
